# Supplementary material for: miRNA Expression Profiles of Mouse Round Spermatids in GRTH/DDX25-Mediated Spermiogenesis: mRNA–miRNA Network Analysis
Source: Cells. 2023 Feb 27;12(5):756. doi: 10.3390/cells12050756 (PMC10001410; doi:10.3390/cells12050756)
Supplement: Supplementary file 1 [file cells-12-00756-s001.zip]

Archive with 9 entries (9 files):
- Supplementary figure S1.png
- Supplementary figure S2.png
- Supplementary figure S3.png
- Supplementary figure S4.png
- Supplementary Table S1.pdf
- Supplementary Table S2.pdf
- Supplementary Table S3 mRNA DEG KO KI.xlsx
- Supplementary Table S4 miRNA DEG KO KI.xlsx
- Supplementary Table S5 mRNA-miRNA KO KI.xlsx
