# Supplementary material for: miRNA Expression Profiles of Mouse Round Spermatids in GRTH/DDX25-Mediated Spermiogenesis: mRNA–miRNA Network Analysis
Source: Cells. 2023 Feb 27;12(5):756. doi: 10.3390/cells12050756 (PMC10001410; doi:10.3390/cells12050756)
Supplement: Supplementary file 1 [file cells-12-00756-s001.zip › Supplementary Table S3 mRNA DEG KO KI.xlsx]

## Sheet: KI vs WT
gene	SYMBOL	ALIAS	baseMean	log2FoldChange	lfcSE	pvalue	padj
ENSMUSG00000100801	Gm15459	EyeLinc17	371.292	5.26999	0.302414	2.60936e-49	7.51991e-45
ENSMUSG00000086898	Itpr3os	1700062I23Rik	458.225	-2.96115	0.143779	6.0107e-44	8.66111e-40
ENSMUSG00000027286	Lrrc57	2810002D13Rik	1833	-3.47837	0.18514	4.77121e-43	4.58339e-39
ENSMUSG00000036046	5031439G07Rik	AW554572	1206.63	-2.97285	0.154445	5.75176e-39	4.144e-35
ENSMUSG00000038015	Prm2	AI528784	53534.4	-3.44969	0.196768	9.9172e-38	5.71608e-34
ENSMUSG00000033508	Asprv1	2300003P22Rik	166.506	4.93756	0.332934	3.71293e-36	1.78338e-32
ENSMUSG00000029861	Fam131b	6330503C03Rik	107.507	-3.44334	0.203018	1.66128e-35	6.83947e-32
ENSMUSG00000028789	Azin2	4933429I20Rik	2070.78	-2.88527	0.159267	7.66078e-34	2.7597e-30
ENSMUSG00000069118	1700008P02Rik	1700008P02Rik	317.682	-3.24787	0.191787	1.22039e-33	3.90781e-30
ENSMUSG00000047654	Tssk6	Ss	2374.94	-3.06206	0.17713	5.02787e-33	1.44898e-29
ENSMUSG00000041165	Spem1	1700095G12Rik	2953.31	-2.87343	0.165551	3.39867e-31	8.90421e-28
ENSMUSG00000104872	ENSMUSG00000104872		104.301	-3.79143	0.253426	8.4474e-31	2.02871e-27
ENSMUSG00000000125	Wnt3	Int	195.779	-2.74131	0.155149	1.31486e-30	2.91484e-27
ENSMUSG00000027562	Car2	AI131712	1577.64	-3.11715	0.190869	2.34084e-30	4.81862e-27
ENSMUSG00000011350	Gm5893	EG545936	1359.57	-3.42132	0.225592	5.3036e-29	1.01896e-25
ENSMUSG00000029766	1700012A03Rik	AI429084	1427.64	-2.9524	0.180329	6.59982e-29	1.18875e-25
ENSMUSG00000096573	1700009J07Rik	4930535B06Rik	539.946	-2.9759	0.183082	9.06606e-29	1.53691e-25
ENSMUSG00000063820	Arl9	1700110A09Rik	349.522	-3.22299	0.215261	6.79234e-27	1.08749e-23
ENSMUSG00000051437	Ubqlnl	4922504M18Rik	2356.28	-2.94171	0.188757	2.11071e-26	3.2015e-23
ENSMUSG00000028132	Tlcd4	4930577M16Rik	1636.02	-2.92393	0.189587	9.20047e-26	1.32574e-22
ENSMUSG00000031085	Acte1	Gm498	869.756	-2.68286	0.166159	1.9538e-25	2.68126e-22
ENSMUSG00000101968	1700027A15Rik	1700027A15Rik	1742.29	-2.77619	0.176071	2.39256e-25	3.12445e-22
ENSMUSG00000051036	Ttc24	A430025D11Rik	561.379	-2.79433	0.178012	2.49358e-25	3.12445e-22
ENSMUSG00000044433	Camsap3	2310057J16Rik	139.301	-3.78316	0.285325	4.59483e-25	5.51744e-22
ENSMUSG00000021791	Dydc2	4933428D01Rik	398.191	-2.55413	0.154383	4.78705e-25	5.51832e-22
ENSMUSG00000018196	Glrx2	1700010P22Rik	1350.64	-2.11679	0.113137	8.02416e-24	8.89416e-21
ENSMUSG00000050721	Plekho2	AI840980	397.772	-2.52812	0.156287	9.11632e-24	9.73049e-21
ENSMUSG00000004105	Angptl2	A	209.083	2.78597	0.184065	1.08989e-23	1.12177e-20
ENSMUSG00000114333	1700084D21Rik	1700084D21Rik	106.168	-2.93761	0.202168	2.42566e-23	2.41052e-20
ENSMUSG00000030403	Vasp	Vasp	793.806	-2.37181	0.141381	2.60117e-23	2.49877e-20
ENSMUSG00000060407	Cyp2a12	Cyp2a12	71.9621	-3.21705	0.233699	3.03199e-23	2.81867e-20
ENSMUSG00000068617	Efcab1	4930449A16Rik	288.164	-2.43965	0.148979	3.34499e-23	3.01248e-20
ENSMUSG00000022501	Prm1	Prm	19118.2	-2.68555	0.177527	1.02332e-22	8.93669e-20
ENSMUSG00000008813	Tppp2	Gm1790	2252.26	-2.6417	0.179606	3.14271e-21	2.66382e-18
ENSMUSG00000036002	Fam214b	B230312A22Rik	374.876	-2.38969	0.152327	6.21077e-21	5.11395e-18
ENSMUSG00000100837	1700063D05Rik	1700063D05Rik	75.5571	-8.37003	0.832856	7.35178e-21	5.8853e-18
ENSMUSG00000005628	Tmod4	MTMO	38.2214	-4.58929	0.430942	2.22931e-20	1.73639e-17
ENSMUSG00000048039	Isg20l2	4930429N24	1062.65	-2.16945	0.129582	2.34041e-20	1.77495e-17
ENSMUSG00000029320	1700016H13Rik	1700016H13Rik	1716.84	-2.60404	0.18229	7.49304e-20	5.53697e-17
ENSMUSG00000063089	Klk1b8	Klk	350.84	-2.56635	0.178326	9.33272e-20	6.55999e-17
ENSMUSG00000024500	Ppp2r2b	2900026H06Rik	961.155	-2.8878	0.216863	9.11192e-20	6.55999e-17
ENSMUSG00000044084	Spem2	4933402P03Rik	3713.89	-2.88975	0.218088	1.28792e-19	8.83727e-17
ENSMUSG00000047046	ENSMUSG00000047046		96.7259	-3.25105	0.264017	1.70634e-19	1.1436e-16
ENSMUSG00000097671	ENSMUSG00000097671		34.8601	-3.30641	0.271721	2.03285e-19	1.33147e-16
ENSMUSG00000026226	Spata3	1700011N12Rik	3143.41	-2.78432	0.206756	2.23535e-19	1.43157e-16
ENSMUSG00000076438	Oxct2b	Scot-	2233.98	-2.58729	0.185173	5.71597e-19	3.58106e-16
ENSMUSG00000029707	Fscn3	Fscn3	1175.86	-2.52736	0.178135	6.35754e-19	3.89826e-16
ENSMUSG00000024742	Fen1	AW538437	463.063	-2.47366	0.174664	2.30794e-18	1.38568e-15
ENSMUSG00000087279	4930544D05Rik	4930544D05Rik	939.855	-2.33226	0.159337	5.8385e-18	3.43387e-15
ENSMUSG00000028141	Oaz3	AZ	11810.3	-2.45822	0.178827	2.55602e-17	1.47324e-14
ENSMUSG00000068299	Nat8f4	1700019G17Rik	231.516	-2.69511	0.210453	3.49885e-17	1.97712e-14
ENSMUSG00000079652	Fam71f2	AI507611	2514.53	-2.39427	0.171537	3.61318e-17	2.00247e-14
ENSMUSG00000032601	Prkar2a	1110061A24Rik	3850.39	-2.36378	0.16823	4.5796e-17	2.49018e-14
ENSMUSG00000054033	Adam39	1700056P18Rik	415.151	-2.4965	0.186566	7.02054e-17	3.74676e-14
ENSMUSG00000032566	Nudt16l2	1700080E11Rik	574.5	-2.49927	0.187001	7.20477e-17	3.77517e-14
ENSMUSG00000024759	Atl3	4633402C03Rik	6424.31	-2.35393	0.169069	1.04317e-16	5.36843e-14
ENSMUSG00000027331	Knstrn	1700025D04Rik	2054.59	-2.08233	0.134642	1.37285e-16	6.94108e-14
ENSMUSG00000054909	Wbscr25	4933433J03Rik	2189.07	-3.31798	0.302401	1.61702e-16	8.03465e-14
ENSMUSG00000026473	Glul	G	3337.95	-2.50738	0.191071	1.98941e-16	9.71745e-14
ENSMUSG00000001583	Tnk1	Ko	73.6219	3.19603	0.288512	3.41129e-16	1.6385e-13
ENSMUSG00000084998	ENSMUSG00000084998		339.157	-2.08468	0.137188	3.97391e-16	1.87744e-13
ENSMUSG00000027784	Ppm1l	3222401G13	140.254	-2.97735	0.259912	6.19157e-16	2.87798e-13
ENSMUSG00000051223	Bzw1	1200015E15Rik	2107.59	-2.10543	0.141309	7.44976e-16	3.40785e-13
ENSMUSG00000007907	Cabs1	4931407G18Rik	7092.88	-2.74496	0.228125	7.83189e-16	3.52668e-13
ENSMUSG00000005892	Trh	Pro-TRH	58.8774	3.52412	0.347172	1.78029e-15	7.89328e-13
ENSMUSG00000029155	Spata18	1700067I02Rik	6744.53	-2.4923	0.196962	2.37325e-15	1.03628e-12
ENSMUSG00000029203	Ube2k	AW492011	3150.52	-2.06893	0.139248	2.51943e-15	1.08369e-12
ENSMUSG00000026979	Psd4	BC046518	77.9186	2.83542	0.245952	2.64403e-15	1.12056e-12
ENSMUSG00000035504	Reep6	0610011M24Rik	8105.31	-2.80699	0.24203	2.75472e-15	1.15055e-12
ENSMUSG00000035355	Kcnh4	BEC2	48.3447	3.78841	0.393795	3.30412e-15	1.3603e-12
ENSMUSG00000094445	1700015G11Rik	Ccdc179	996.273	-2.23389	0.163909	5.79158e-15	2.35081e-12
ENSMUSG00000069036	Sry	Tdf	23.4004	-3.61407	0.376581	1.46141e-14	5.84951e-12
ENSMUSG00000017607	Tns4	9930017A07Rik	85.1625	3.43952	0.349185	1.75249e-14	6.91848e-12
ENSMUSG00000036918	Ttc7	1110035E02Rik	953.696	-2.03804	0.140484	2.40307e-14	9.35865e-12
ENSMUSG00000024215	Spdef	P	48.4619	3.16206	0.306782	2.4378e-14	9.36732e-12
ENSMUSG00000006435	Neurl1a	2410129E16Rik	312.389	-2.22306	0.167103	2.84778e-14	1.07987e-11
ENSMUSG00000111858	Gm48277	Gm48277	34.2241	7.18923	0.921548	3.96697e-14	1.48473e-11
ENSMUSG00000099400	ENSMUSG00000099400		88.1384	3.4756	0.364919	6.46918e-14	2.3902e-11
ENSMUSG00000024014	Pim1	Pim	670.906	-1.95292	0.131026	6.6795e-14	2.43666e-11
ENSMUSG00000021097	Clmn	9330188N17Rik	3131.82	-2.94336	0.278357	6.84195e-14	2.46473e-11
ENSMUSG00000100759	1700029B22Rik	1700029B22Rik	289.483	-2.39073	0.19455	7.14722e-14	2.54291e-11
ENSMUSG00000028868	Wasf2	AW742646	1346.13	-1.98787	0.136777	9.07131e-14	3.18812e-11
ENSMUSG00000043050	Tnp2	TP	20891.8	-2.22447	0.172649	1.4943e-13	5.18847e-11
ENSMUSG00000082791	ENSMUSG00000082791		424.683	-2.33941	0.189757	1.51612e-13	5.20155e-11
ENSMUSG00000037336	Mfsd2b	Gm1964	75.5283	2.96306	0.286262	1.55151e-13	5.26036e-11
ENSMUSG00000113488	ENSMUSG00000113488		180.774	-2.26943	0.180738	2.23821e-13	7.50035e-11
ENSMUSG00000037905	Bri3bp	2410150I18Rik	613.289	-2.21894	0.173919	2.74853e-13	9.10459e-11
ENSMUSG00000085491	ENSMUSG00000085491		78.901	-2.31151	0.187882	2.79713e-13	9.16028e-11
ENSMUSG00000037031	Tspan15	1110036D12Rik	43.947	3.10045	0.313476	3.20149e-13	1.03667e-10
ENSMUSG00000027409	1700020A23Rik	1700020A23Rik	63.5769	-2.65946	0.244898	5.59181e-13	1.79056e-10
ENSMUSG00000076436	Oxct2a	Oxct	2356.02	-2.18845	0.17261	6.97461e-13	2.20881e-10
ENSMUSG00000005982	Naa60	1200013P24Rik	399.941	-1.90315	0.130316	8.6598e-13	2.71268e-10
ENSMUSG00000027482	Bpifa3	1700058C13Rik	646.706	-2.12883	0.165179	1.11775e-12	3.4637e-10
ENSMUSG00000050860	Phospho1	D11Moh3	293.044	-2.39192	0.208939	2.16247e-12	6.62983e-10
ENSMUSG00000003123	Lipe	4933403G17Rik	2940.65	-2.03576	0.153759	2.6178e-12	7.94129e-10
ENSMUSG00000110537	ENSMUSG00000110537		24.448	4.18398	0.547705	4.24877e-12	1.27547e-09
ENSMUSG00000054362	Lexm	Lexm	322.177	-2.48323	0.22896	6.09152e-12	1.80981e-09
ENSMUSG00000104703	ENSMUSG00000104703		220.645	-2.17212	0.180864	1.12605e-11	3.31138e-09
ENSMUSG00000044933	Sstr3	Sms	31.1011	3.88329	0.498528	1.15927e-11	3.37466e-09
ENSMUSG00000074607	Tox2	AI851523	79.5155	2.62591	0.260757	2.14016e-11	6.16774e-09
ENSMUSG00000026626	Ppp2r5a	PR61alpha	212.633	-2.12275	0.176588	2.76285e-11	7.88341e-09
ENSMUSG00000020363	Gfpt2	AI480523	129.313	2.44471	0.230976	2.8038e-11	7.92183e-09
ENSMUSG00000049653	Spatc1	1700084J23Rik	1767.55	-2.10275	0.174142	3.38623e-11	9.47454e-09
ENSMUSG00000001493	Meox1	AI385561	141.219	2.35301	0.216869	3.75501e-11	1.04054e-08
ENSMUSG00000026923	Notch1	9930111A19Rik	76.1775	2.51145	0.244524	3.87328e-11	1.06309e-08
ENSMUSG00000000411	Tssk3	1700014N07Rik	1801.21	-2.05693	0.168875	5.93676e-11	1.61407e-08
ENSMUSG00000056777	Rpl21-ps13	EG434253	25.2752	3.46577	0.433789	6.77188e-11	1.82391e-08
ENSMUSG00000026922	Agpat2	2510002J07Rik	776.013	-2.07187	0.17251	7.69587e-11	2.0512e-08
ENSMUSG00000032278	Paqr5	0610010I15Rik	654.48	-2.04427	0.167878	7.75812e-11	2.0512e-08
ENSMUSG00000003345	Csnk1g2	2810429I12Rik	7055.78	-2.32769	0.21741	9.0664e-11	2.37531e-08
ENSMUSG00000061099	Gapdhs	Ga	8033.25	-2.44677	0.241794	1.51161e-10	3.9246e-08
ENSMUSG00000030206	Gsg1	Gsg1	13612.3	-2.16466	0.191786	1.55281e-10	3.99557e-08
ENSMUSG00000085271	E130006D01Rik	Gm16018	28.5474	3.11738	0.371273	1.59456e-10	4.06671e-08
ENSMUSG00000050058	Prm3	BC061127	4183.36	-2.308	0.221305	3.1425e-10	7.94419e-08
ENSMUSG00000063286	Gm8995	A630026L20	38.0498	3.04544	0.36463	3.29125e-10	8.24786e-08
ENSMUSG00000106873	ENSMUSG00000106873		63.2859	-2.17718	0.198251	3.46167e-10	8.52665e-08
ENSMUSG00000090137	Uba52	Cep52	208.362	-1.99984	0.166802	3.45804e-10	8.52665e-08
ENSMUSG00000056692	Ilrun	AU020189	1404.86	-1.91017	0.151742	3.99086e-10	9.69916e-08
ENSMUSG00000071033	ENSMUSG00000071033		106.205	-2.20656	0.20436	4.005e-10	9.69916e-08
ENSMUSG00000046598	Bdh1	2310032J20Rik	317.713	1.93604	0.15954	8.422e-10	2.02261e-07
ENSMUSG00000087451	ENSMUSG00000087451		98.9233	-2.10631	0.190662	8.95247e-10	2.13224e-07
ENSMUSG00000036427	Gpi1	AM	3847.56	-1.81556	0.139002	1.05002e-09	2.48036e-07
ENSMUSG00000044320	1700001O22Rik	1700113K14Rik	1398.53	-1.90412	0.155001	1.09613e-09	2.56825e-07
ENSMUSG00000026437	Cdk18	AA682070	87.9436	-2.01475	0.175234	1.14414e-09	2.65911e-07
ENSMUSG00000048206	Dnajb8	1700016F14Rik	2654.24	-2.24854	0.219794	1.37995e-09	3.1815e-07
ENSMUSG00000018570	2810408A11Rik	1700019L01Rik	2258.06	-2.1963	0.210319	1.46776e-09	3.35709e-07
ENSMUSG00000074415	Mir100hg	2610203C20Rik	31.5498	-2.88452	0.348557	1.54243e-09	3.5001e-07
ENSMUSG00000079579	Gm6760	EG627470	1287.94	-2.35821	0.242714	1.79115e-09	4.03275e-07
ENSMUSG00000020357	Flt4	AI323512	89.3968	-2.28168	0.229088	2.11348e-09	4.72159e-07
ENSMUSG00000058794	Nfe2	NF-E	12.4133	-3.44851	0.487358	2.50324e-09	5.54931e-07
ENSMUSG00000042045	Sln	2310045A07Rik	20.3245	5.34226	1.02762	3.16047e-09	6.95279e-07
ENSMUSG00000108444	ENSMUSG00000108444		47.3668	-2.10982	0.199361	3.49538e-09	7.63131e-07
ENSMUSG00000050089	Akap4	AKAP-4	24662.2	-2.23984	0.224788	3.60567e-09	7.81292e-07
ENSMUSG00000032397	Tipin	1110005A05Rik	772.165	-2.13275	0.204402	3.85355e-09	8.22632e-07
ENSMUSG00000047417	Rexo1	1700021P10Rik	2117.49	-1.87454	0.15537	3.8381e-09	8.22632e-07
ENSMUSG00000078593	P3r3urf	1700042G07Rik	55.9927	-2.2201	0.221766	4.05766e-09	8.59836e-07
ENSMUSG00000034796	Cpne7	AW047065	28.2199	3.35942	0.478417	5.10883e-09	1.07468e-06
ENSMUSG00000014602	Kif1a	A	250.907	-2.0729	0.195079	5.4922e-09	1.14695e-06
ENSMUSG00000037552	Plekhg2	AI194308	605.334	1.9507	0.171941	5.8794e-09	1.21027e-06
ENSMUSG00000110170	ENSMUSG00000110170		5269.9	-2.63185	0.309477	5.85596e-09	1.21027e-06
ENSMUSG00000111814	ENSMUSG00000111814		59.4421	-2.43423	0.270024	7.4069e-09	1.51243e-06
ENSMUSG00000019989	Enpp3	AI876438	30.5953	2.55571	0.295738	7.45223e-09	1.51243e-06
ENSMUSG00000071937	Adam25	Adam25	535.517	-2.16177	0.215499	8.44768e-09	1.69514e-06
ENSMUSG00000040456	H2ap	1700054O13Rik	578.453	-2.02187	0.18784	8.4701e-09	1.69514e-06
ENSMUSG00000090369	4933411K16Rik	4933411K16Rik	9041.39	-2.54942	0.296529	9.12402e-09	1.81342e-06
ENSMUSG00000036139	Hoxc9	Hox-3.	22.6939	-3.17896	0.443638	9.32874e-09	1.8414e-06
ENSMUSG00000030515	Tarsl2	A530046H20Rik	451.936	1.95423	0.175752	1.02307e-08	2.00571e-06
ENSMUSG00000111504	ENSMUSG00000111504		45.1447	2.53612	0.297246	1.27322e-08	2.47926e-06
ENSMUSG00000104055	ENSMUSG00000104055		49.3402	-2.11279	0.208883	1.32109e-08	2.55521e-06
ENSMUSG00000026114	Cnga3	CNG	103.034	2.15431	0.218413	1.5308e-08	2.94108e-06
ENSMUSG00000047150	1700001C19Rik	1700001C19Rik	1328.97	-2.00546	0.190872	2.2518e-08	4.29767e-06
ENSMUSG00000100605	Gm29243	Gm29243	32.1058	2.65887	0.331871	2.29953e-08	4.35988e-06
ENSMUSG00000002733	Plekha3	FA	291.12	-1.5896	0.10934	2.4414e-08	4.59862e-06
ENSMUSG00000057286	St6galnac2	II	2382.89	-2.46279	0.289045	2.6185e-08	4.90017e-06
ENSMUSG00000100241	Slc18a3	V	13.3775	-3.45212	0.547016	3.26122e-08	6.06356e-06
ENSMUSG00000084887	ENSMUSG00000084887		15.8563	-2.85152	0.383533	3.3553e-08	6.19848e-06
ENSMUSG00000031065	Cdk16	Crk	1073.75	-1.9839	0.189577	3.56185e-08	6.53815e-06
ENSMUSG00000066107	Gm12666	Gm12666	283.7	5.10855	1.13938	4.62048e-08	8.42771e-06
ENSMUSG00000029828	4921507P07Rik	TISP74	3321.09	-2.19647	0.236615	4.70934e-08	8.50054e-06
ENSMUSG00000109107	ENSMUSG00000109107		44.9962	2.41016	0.28384	4.71941e-08	8.50054e-06
ENSMUSG00000059857	Ntng1	A930010C08Rik	36.7485	2.5383	0.315147	5.48355e-08	9.81555e-06
ENSMUSG00000087258	ENSMUSG00000087258		50.8045	-2.26611	0.254186	6.01176e-08	1.06389e-05
ENSMUSG00000051586	Mical3	C130040D16Rik	2232.97	-1.89801	0.175328	6.01737e-08	1.06389e-05
ENSMUSG00000036921	Tex46	4930549C01Rik	200.644	-2.03525	0.20509	6.8045e-08	1.19572e-05
ENSMUSG00000097181	ENSMUSG00000097181		39.1234	2.74196	0.368512	7.16878e-08	1.2521e-05
ENSMUSG00000107622	4930512J16Rik	Gm44205	43.4844	-2.41756	0.290537	7.26211e-08	1.26076e-05
ENSMUSG00000084780	Gm15350	Gm15350	102.695	-2.06953	0.213109	7.39256e-08	1.27573e-05
ENSMUSG00000029701	Rbm28	2810480G15Rik	1592.71	-1.55491	0.107244	8.4986e-08	1.45786e-05
ENSMUSG00000031239	Itm2a	AW108051	30.7216	2.58671	0.332956	8.64525e-08	1.47425e-05
ENSMUSG00000057969	Sema3b	LUCA	77.2379	2.36237	0.280617	9.23604e-08	1.56573e-05
ENSMUSG00000031770	Herpud1	He	1955.51	-1.56799	0.11029	9.45472e-08	1.59342e-05
ENSMUSG00000108788	ENSMUSG00000108788		63.1099	-2.01393	0.203272	9.6511e-08	1.61706e-05
ENSMUSG00000026182	Tnp1	Stp	23165.7	-1.83164	0.166242	1.26856e-07	2.11321e-05
ENSMUSG00000049409	Prokr1	EG-VEGF	16.5763	-3.03439	0.458611	1.28592e-07	2.12983e-05
ENSMUSG00000115286	4930429C20Rik	4930429C20Rik	176.43	-1.86081	0.172661	1.3111e-07	2.15911e-05
ENSMUSG00000111198	ENSMUSG00000111198		86.7572	-2.09767	0.224501	1.34879e-07	2.20857e-05
ENSMUSG00000106127	ENSMUSG00000106127		21.2785	-2.55297	0.331354	1.36517e-07	2.22276e-05
ENSMUSG00000014603	Alx3	Alx3	10.968	4.60633	1.04545	1.37475e-07	2.22578e-05
ENSMUSG00000061923	Odf1	Odf1	7565.64	-1.88659	0.179432	1.56733e-07	2.5234e-05
ENSMUSG00000042200	Cdrt4	1700019I23Rik	2525.8	-2.10258	0.227397	1.63662e-07	2.62032e-05
ENSMUSG00000078611	Gm5901	EG545989	478.478	-1.8413	0.170397	1.74042e-07	2.77112e-05
ENSMUSG00000038057	Dbil5	E	12860.3	-2.07657	0.222864	1.88641e-07	2.98706e-05
ENSMUSG00000085486	Gm11634	Gm11634	550.311	-2.07091	0.221786	1.92735e-07	3.03521e-05
ENSMUSG00000001027	Scn4a	Nav	53.8347	2.16509	0.243331	1.9453e-07	3.04683e-05
ENSMUSG00000099655	ENSMUSG00000099655		36.4588	2.42614	0.30727	2.25966e-07	3.52006e-05
ENSMUSG00000072919	Noxred1	4933437F05Rik	811.425	-1.83942	0.171888	2.29239e-07	3.55185e-05
ENSMUSG00000046826	Fam187b	1700020B09Rik	1960.67	-1.77111	0.157466	2.43232e-07	3.74694e-05
ENSMUSG00000090141	Gm614	Gm614	55.6659	-2.19232	0.252086	2.4443e-07	3.74694e-05
ENSMUSG00000098127	ENSMUSG00000098127		122.999	-2.14039	0.240858	2.65571e-07	4.04947e-05
ENSMUSG00000099353	1700031M16Rik	4930413L20Rik	1865.95	-2.07758	0.226783	2.77746e-07	4.21283e-05
ENSMUSG00000006575	Rundc3a	R	365.926	-2.2146	0.260184	3.13894e-07	4.73619e-05
ENSMUSG00000022391	Rangap1	C79654	5548.02	-1.65884	0.135837	3.778e-07	5.67073e-05
ENSMUSG00000027708	Dcun1d1	DCNL1	5289.81	-1.79306	0.165438	3.91353e-07	5.84373e-05
ENSMUSG00000055891	Ubl4b	4930522D07Rik	2103.74	-2.02892	0.219005	3.96743e-07	5.89368e-05
ENSMUSG00000084860	ENSMUSG00000084860		18.9963	2.85462	0.435183	4.42611e-07	6.54134e-05
ENSMUSG00000114563	1700016K05Rik	1700016K05Rik	107.83	-2.15855	0.25137	4.67539e-07	6.8745e-05
ENSMUSG00000008730	Hipk1	1110062K04Rik	2773.36	-1.63078	0.130961	4.70194e-07	6.87844e-05
ENSMUSG00000025432	Avil	Advil	30.2307	2.41538	0.31612	4.95942e-07	7.21846e-05
ENSMUSG00000031452	1700029H14Rik	1700029H14Rik	4563.77	-2.16118	0.253563	5.34289e-07	7.73752e-05
ENSMUSG00000034898	Filip1	5730485H21Rik	178.685	-2.1392	0.248512	5.47113e-07	7.88363e-05
ENSMUSG00000030301	Ccdc91	1700086G08Rik	7551.94	-2.26028	0.278602	5.63069e-07	8.07318e-05
ENSMUSG00000055762	Eef1d	EF-1-delta	7655.77	-2.155	0.253461	6.01548e-07	8.58219e-05
ENSMUSG00000040541	Tmem225	1700030E15Rik	553.944	-1.8263	0.177402	7.13532e-07	0.000101297
ENSMUSG00000078998	Bpifa6	EG545477	135.257	1.95899	0.208331	7.17589e-07	0.000101374
ENSMUSG00000074746	Pdzd8	A630041P07Rik	4510.13	-1.82792	0.177912	7.26068e-07	0.000102071
ENSMUSG00000003923	Tfam	AI661103	2018.72	-1.67867	0.14563	9.27679e-07	0.00012978
ENSMUSG00000109383	ENSMUSG00000109383		64.4163	-1.84706	0.185651	1.07905e-06	0.000150227
ENSMUSG00000071015	Gm136	Gm136	756.205	-1.8882	0.196294	1.19058e-06	0.000164958
ENSMUSG00000107252	Gm5767	EG436336	390.524	-1.719	0.157433	1.34437e-06	0.000185375
ENSMUSG00000033669	Zfp7	KRA	70.0731	2.08792	0.249153	1.65341e-06	0.000226903
ENSMUSG00000021255	Esrrb	ER	137.619	1.9532	0.216279	1.8033e-06	0.0002463
ENSMUSG00000032412	Atp1b3	AA409958	4057.53	-1.86209	0.19469	1.95965e-06	0.000266393
ENSMUSG00000093901	Olfr893	MOR170-	7.2993	4.07479	1.06286	2.06305e-06	0.000279132
ENSMUSG00000105168	ENSMUSG00000105168		31.5172	2.33517	0.318337	2.07483e-06	0.000279413
ENSMUSG00000029189	Sel1l3	2310045A20Rik	56.1399	2.06804	0.24722	2.11775e-06	0.000283867
ENSMUSG00000028871	Rspo1	R	31.532	2.63396	0.406946	2.15969e-06	0.000288149
ENSMUSG00000090263	D730045A05Rik	D730045A05Rik	14.1301	3.66188	0.831186	2.21363e-06	0.000293984
ENSMUSG00000035580	Kcnh8	C130090D05Rik	277.098	1.64251	0.144009	2.53365e-06	0.000334941
ENSMUSG00000048077	H1f7	1700026P10Rik	5060.91	-2.04819	0.247111	3.11641e-06	0.0004101
ENSMUSG00000048696	Mex3d	BC059858	6904.18	-1.76249	0.174835	3.21023e-06	0.000420526
ENSMUSG00000104057	ENSMUSG00000104057		3.7034	4.01202	1.09468	3.4044e-06	0.000443943
ENSMUSG00000102067	ENSMUSG00000102067		48.7278	2.06104	0.25289	3.70882e-06	0.000481462
ENSMUSG00000085155	ENSMUSG00000085155		1093.24	-2.01849	0.24252	3.97796e-06	0.000514084
ENSMUSG00000074435	Smcp	Mc	24909.7	-2.08186	0.259618	4.01683e-06	0.00051679
ENSMUSG00000106424	ENSMUSG00000106424		38.0243	-1.85719	0.202403	4.69656e-06	0.000601556
ENSMUSG00000111697	Gm35548	Gm35548	17.2962	-2.76079	0.473802	4.93271e-06	0.000629008
ENSMUSG00000070498	Tmem132b	AK220418	39.0369	2.04488	0.252786	5.0064e-06	0.000635592
ENSMUSG00000062651	H2al2a	1700113O17Rik	517.001	-1.75332	0.176687	5.05458e-06	0.000638895
ENSMUSG00000113572	ENSMUSG00000113572		7.60388	-2.96773	0.560191	5.75882e-06	0.000724731
ENSMUSG00000093857	ENSMUSG00000093857		98.6234	2.05237	0.257475	5.99526e-06	0.000751205
ENSMUSG00000028865	Cd164l2	2310047N01Rik	11.5202	-2.77137	0.485878	6.19357e-06	0.000772694
ENSMUSG00000107528	ENSMUSG00000107528		15.3868	-2.6022	0.431544	7.52827e-06	0.000935161
ENSMUSG00000066515	Klk1b3	Ngf	16.6412	-2.27779	0.327015	7.71278e-06	0.000953968
ENSMUSG00000085122	4933404K08Rik	4933404K08Rik	43.4555	-2.11474	0.28058	8.44985e-06	0.00103924
ENSMUSG00000115430	ENSMUSG00000115430		50.6088	-1.97472	0.241107	8.47436e-06	0.00103924
ENSMUSG00000025165	Sectm1a	BC010462	39.9442	2.05213	0.262895	8.55248e-06	0.00104438
ENSMUSG00000060470	Adgrg3	A030001G24Rik	8.92932	3.23191	0.715848	9.22969e-06	0.00112232
ENSMUSG00000005802	Slc30a4	Znt	1149.6	-1.64413	0.154557	9.44335e-06	0.00113869
ENSMUSG00000056508	1700001K19Rik	1700001K19Rik	2926.74	-1.71499	0.172825	9.43772e-06	0.00113869
ENSMUSG00000024513	Mbd2	MBD2a	1058.22	-1.38901	0.0914097	1.01484e-05	0.00121861
ENSMUSG00000028416	Bag1	BAG-1	5973.99	-1.83219	0.204886	1.03885e-05	0.00124227
ENSMUSG00000104681	ENSMUSG00000104681		135.687	-1.67713	0.164041	1.05451e-05	0.00125578
ENSMUSG00000047694	Yipf6	A430107J06Rik	529.485	1.61209	0.147749	1.11535e-05	0.00132277
ENSMUSG00000068748	Ptprz1	AI850339	17.8435	2.86382	0.549225	1.13924e-05	0.00134066
ENSMUSG00000051896	Tex37	1700011F03Rik	651.265	-1.6903	0.168205	1.13974e-05	0.00134066
ENSMUSG00000087544	ENSMUSG00000087544		52.7847	-2.15099	0.297512	1.18956e-05	0.00139357
ENSMUSG00000099711	Btbd35f21	Btbd35f1	98.5733	1.99458	0.252227	1.22631e-05	0.00143081
ENSMUSG00000047502	Mroh7	Gm1027	1807.66	-1.69113	0.169814	1.31507e-05	0.00152818
ENSMUSG00000045022	H2bl1	1700024P04Rik	636.447	-1.735	0.182566	1.45656e-05	0.00168581
ENSMUSG00000007033	Hspa1l	70kD	6500	-1.95044	0.243255	1.55334e-05	0.00179063
ENSMUSG00000050087	Cby3	1700121K02Rik	140.409	-1.8421	0.21272	1.56419e-05	0.00179595
ENSMUSG00000032269	Htr3a	5-HT3	38.4429	2.24704	0.333505	1.59193e-05	0.00182055
ENSMUSG00000093954	Gm16867	AA437542	173.767	-1.85637	0.217613	1.67383e-05	0.00190664
ENSMUSG00000084971	4930579D09Rik	4930579D09Rik	33.9027	-2.05169	0.275019	1.75461e-05	0.00199079
ENSMUSG00000022755	Adgrg7	9130020O16Rik	53.4864	-3.62501	1.12875	1.91964e-05	0.0021695
ENSMUSG00000062397	Zfp706	3110006P09Rik	790.843	-1.56738	0.141203	2.05815e-05	0.00231695
ENSMUSG00000095814	Btbd35f7	Gm14374	21.9778	2.52278	0.436961	2.0753e-05	0.00232717
ENSMUSG00000107237	ENSMUSG00000107237		54.8558	-2.00006	0.263436	2.18112e-05	0.00243635
ENSMUSG00000032294	Pkm	AA414905	2346.52	-1.51814	0.128795	2.20628e-05	0.00245493
ENSMUSG00000102738	ENSMUSG00000102738		13.5646	-2.49195	0.427732	2.21841e-05	0.00245894
ENSMUSG00000026656	Fcgr2b	AI528646	31.4939	2.25151	0.346379	2.52475e-05	0.00278777
ENSMUSG00000084658	ENSMUSG00000084658		50.1109	-1.82778	0.215975	2.67833e-05	0.00294607
ENSMUSG00000085437	1700047A11Rik	4930554C15Rik	115.779	-1.84578	0.223288	3.08665e-05	0.00338228
ENSMUSG00000108218	ENSMUSG00000108218		133.807	1.91767	0.245096	3.16702e-05	0.00345721
ENSMUSG00000116865	ENSMUSG00000116865		7.77285	-2.76767	0.56341	3.27128e-05	0.00355755
ENSMUSG00000097075	Cdiptos	D830044I16Rik	2685.91	-1.9167	0.245453	3.29047e-05	0.00356496
ENSMUSG00000024754	Cemip2	Tmem2	107.33	1.77104	0.203378	3.5316e-05	0.00381188
ENSMUSG00000109861	ENSMUSG00000109861		76.0177	-1.7418	0.195056	3.56687e-05	0.00383559
ENSMUSG00000022041	Chrna2	Ac	10.3997	-2.50098	0.451216	3.73038e-05	0.00399649
ENSMUSG00000113830	ENSMUSG00000113830		36.6743	-1.8795	0.236735	3.8284e-05	0.00408632
ENSMUSG00000027276	Jag1	ABE	313.364	-1.58957	0.153712	4.18307e-05	0.00444841
ENSMUSG00000054793	Cadm4	Igdf4c	20.123	2.44448	0.434029	4.28326e-05	0.00453821
ENSMUSG00000116253	ENSMUSG00000116253		2.23592	-3.43544	1.18256	4.329e-05	0.00456987
ENSMUSG00000096915	Btbd35f6	Gm2964	18.4962	2.40351	0.418378	4.34575e-05	0.00457081
ENSMUSG00000041536	Serpina3a	ant	7.48645	-2.64675	0.529148	4.91837e-05	0.00515428
ENSMUSG00000046957	Spz1	1700027M20Rik	8142.4	-2.16784	0.335953	5.00116e-05	0.00522205
ENSMUSG00000037833	Sh2d4b	A430109M18Rik	15.8507	-2.13484	0.324704	5.03786e-05	0.00524137
ENSMUSG00000098685	ENSMUSG00000098685		35.7021	2.30565	0.386266	5.06108e-05	0.0052466
ENSMUSG00000030161	Gabarapl1	3110025G09Rik	1175.17	-1.61372	0.163345	5.4596e-05	0.00563943
ENSMUSG00000051198	4930548G14Rik	4930548G14Rik	47.3053	-1.83728	0.232898	6.57867e-05	0.0067711
ENSMUSG00000051582	Otud6a	EG408193	250.262	1.76096	0.209718	6.75672e-05	0.00692961
ENSMUSG00000032754	Slc8b1	AF261233	28.566	2.08867	0.317664	7.09704e-05	0.00725282
ENSMUSG00000085484	Gm13539	Gm13539	19.6253	-2.16109	0.344004	7.21607e-05	0.00734841
ENSMUSG00000113960	4933412O06Rik	4933412O06Rik	74.8869	-1.89677	0.253845	7.33325e-05	0.00744144
ENSMUSG00000099630	1700096J18Rik	1700096J18Rik	86.2762	-1.78576	0.219154	7.56187e-05	0.00764651
ENSMUSG00000015312	Gadd45b	AI323528	63.1341	1.91687	0.262684	8.20436e-05	0.00826719
ENSMUSG00000033015	4933427E13Rik	4933427E13Rik	35.1495	-1.85661	0.244127	8.69175e-05	0.00872779
ENSMUSG00000000359	Rem1	E030011C07Rik	17.9872	2.31805	0.41302	9.10618e-05	0.00911219
ENSMUSG00000066936	ENSMUSG00000066936		4.61212	-3.02241	0.865358	9.17469e-05	0.00914897
ENSMUSG00000031824	6430548M08Rik	AW049007	89.5977	-1.64041	0.177536	9.25841e-05	0.00920062
ENSMUSG00000028706	Nsun4	2310010O12Rik	3043.76	-1.83924	0.239793	9.30725e-05	0.00921737
ENSMUSG00000028356	Ambp	AI194774	37.5141	2.00337	0.295265	9.46737e-05	0.00932489
ENSMUSG00000054523	Ms4a5	Ms4a5	1737.02	-1.66869	0.186448	9.48052e-05	0.00932489
ENSMUSG00000012519	Mlkl	9130019I15Rik	94.7251	-1.86246	0.247967	9.6004e-05	0.00941067
ENSMUSG00000108627	ENSMUSG00000108627		75.6064	-1.69419	0.194583	9.68497e-05	0.0094614
ENSMUSG00000083556	ENSMUSG00000083556		20.8337	2.16288	0.354491	9.89014e-05	0.00962919
ENSMUSG00000099266	ENSMUSG00000099266		12.6669	-2.56513	0.532919	0.000100478	0.00974979
ENSMUSG00000020624	ENSMUSG00000020624		449.799	-1.6314	0.176198	0.000103012	0.00996213
ENSMUSG00000086430	ENSMUSG00000086430		31.718	-2.31697	0.4201	0.000108801	0.0104868
ENSMUSG00000058099	Nfam1	4921501M20Rik	53.6834	1.8184	0.236056	0.000109391	0.0105085
ENSMUSG00000107073	4930428D20Rik	Gm43265	55.4556	-1.82891	0.239822	0.000111248	0.0106514
ENSMUSG00000021476	Habp4	4933413D03Rik	4302.22	-1.74083	0.211468	0.000112052	0.0106928
ENSMUSG00000028287	1700009N14Rik	AI429145	3804.45	-1.83332	0.241785	0.000114192	0.0108253
ENSMUSG00000063146	Clip2	B230327O20	93.297	1.7942	0.228961	0.000114172	0.0108253
ENSMUSG00000106549	ENSMUSG00000106549		50.5171	2.06466	0.324475	0.000123397	0.0116596
ENSMUSG00000044526	Znrf4	1700094M01Rik	2995.01	-1.57765	0.162229	0.000124291	0.0117057
ENSMUSG00000087539	ENSMUSG00000087539		8.1217	-2.44986	0.490518	0.000130471	0.0122079
ENSMUSG00000038523	1700003F12Rik	1700003F12Rik	2872.37	-1.65832	0.18776	0.00013035	0.0122079
ENSMUSG00000027927	Lelp1	1700012F11Rik	1377.31	-1.70644	0.203535	0.000134999	0.0125907
ENSMUSG00000073415	ENSMUSG00000073415		163.471	-1.72127	0.208949	0.000140406	0.0130527
ENSMUSG00000045287	Rtn4rl1	Ng	68.172	1.85182	0.253837	0.000151465	0.0140356
ENSMUSG00000084954	ENSMUSG00000084954		21.0179	-1.90673	0.274517	0.000161844	0.0148913
ENSMUSG00000022116	4930449E01Rik	4930449E01Rik	65.0864	-1.76374	0.22545	0.000162249	0.0148913
ENSMUSG00000022887	Masp1	AW048060	23.9224	2.11334	0.35177	0.000161444	0.0148913
ENSMUSG00000061959	Ces1e	Eg	4.63759	2.97094	1.00629	0.000162998	0.0149125
ENSMUSG00000004098	Col5a3	Col5a3	14.4172	2.5263	0.547721	0.000164809	0.0149359
ENSMUSG00000110924	Gm40518	Gm40518	3.02849	2.99342	1.07875	0.000163987	0.0149359
ENSMUSG00000044787	Spata32	4933400C05Rik	554.624	-1.78472	0.232724	0.000164356	0.0149359
ENSMUSG00000031430	Vsig1	1700062D20Rik	749.366	-1.72367	0.212832	0.000168178	0.0151935
ENSMUSG00000115328	ENSMUSG00000115328		4.82197	-2.88366	0.859639	0.000168933	0.015214
ENSMUSG00000038997	Asb17	4933436O18Rik	1110	-1.68147	0.199322	0.000171021	0.0153541
ENSMUSG00000047517	Dmbt1	CRP	23.3774	1.99103	0.307098	0.000173997	0.0155727
ENSMUSG00000020388	Pdlim4	Ril	34.2462	1.89439	0.272191	0.000176136	0.0157154
ENSMUSG00000027465	Tbc1d20	1110028I04Rik	2653.75	-1.51025	0.1459	0.000178661	0.0158915
ENSMUSG00000097320	ENSMUSG00000097320		170.743	-1.53206	0.152874	0.000182452	0.0161787
ENSMUSG00000101894	1700016P04Rik	1700016P04Rik	366.745	-1.62133	0.18181	0.00019337	0.0170942
ENSMUSG00000034689	Spertl	4921530L21Rik	666.284	-1.71344	0.213247	0.000208143	0.018344
ENSMUSG00000056509	Gm9999	Gm9999	1824.85	-1.55351	0.161293	0.000209216	0.0183823
ENSMUSG00000018381	Abi3	2210414K06Rik	11.7288	-2.20548	0.401033	0.000211352	0.0185136
ENSMUSG00000027568	Ntsr1	NT-	6.01398	-2.60057	0.621997	0.000215428	0.0188134
ENSMUSG00000032491	Nradd	2610311B09Rik	60.0171	2.02133	0.325692	0.000218634	0.0189784
ENSMUSG00000048217	Nags	1700120E20Rik	9.3086	-2.3179	0.455213	0.000218251	0.0189784
ENSMUSG00000052151	Plpp2	L	21.607	2.05768	0.341594	0.000228041	0.0197355
ENSMUSG00000053719	Klk1b26	Egfbp	85.2832	-1.68849	0.209324	0.000266226	0.0229712
ENSMUSG00000094307	Btbd35f28	Gm14347	26.637	2.04446	0.342285	0.000270219	0.0232461
ENSMUSG00000114437	ENSMUSG00000114437		26.0121	-1.87277	0.277197	0.000291166	0.0249736
ENSMUSG00000061689	Dlgap4	AI225853	839.227	-1.56094	0.168415	0.000295754	0.0252918
ENSMUSG00000100727	1700003P14Rik	1700030O10Rik	745.646	-1.99008	0.324666	0.000307807	0.0262446
ENSMUSG00000066368	Actl11	4921517D21Rik	3489.27	-1.87964	0.282324	0.000319007	0.0271194
ENSMUSG00000057967	Fgf18	D130055P09Rik	43.3847	1.88512	0.285636	0.000332824	0.0282107
ENSMUSG00000020121	Srgap1	4930572H05Rik	203.816	-1.50943	0.153311	0.000335471	0.0283518
ENSMUSG00000029272	Sult1e1	ES	25.8676	2.33851	0.494517	0.000336886	0.028388
ENSMUSG00000032803	Cdv3	2510010F10Rik	9829.37	-1.83576	0.270168	0.000376504	0.031542
ENSMUSG00000018428	Akap1	AKA	9946.79	-1.75493	0.239966	0.000376494	0.031542
ENSMUSG00000100120	Gm53065	Gm53065	91.3168	-2.00086	0.336813	0.000380864	0.0318149
ENSMUSG00000034913	Cby2	1700086N05Rik	4409.87	-1.86252	0.282345	0.000401736	0.0334613
ENSMUSG00000034730	Adgrb1	B830018M07Rik	131.608	1.80187	0.259207	0.00040458	0.0336011
ENSMUSG00000047686	Rtl3	D430021I08Rik	8.19227	2.54157	0.66701	0.000414348	0.0343135
ENSMUSG00000020000	Moxd1	3230402N08Rik	6.35152	-2.31538	0.498137	0.000420371	0.0347125
ENSMUSG00000049551	Fzd9	Fz9	43.7831	1.90677	0.302289	0.000432755	0.0356331
ENSMUSG00000021217	Tshz3	A630038G13Rik	25.3495	2.01476	0.349199	0.000447598	0.0367502
ENSMUSG00000072772	Grcc10	2310033H05Rik	769.344	-1.59251	0.185817	0.000453459	0.0371257
ENSMUSG00000031667	Aktip	AL023020	521.581	-1.35503	0.107224	0.000466874	0.038008
ENSMUSG00000114421	ENSMUSG00000114421		4.60435	-2.67235	0.963077	0.000465631	0.038008
ENSMUSG00000021948	Prkcd	AI385711	2511.89	-1.52875	0.164545	0.000472209	0.0383341
ENSMUSG00000026548	Slamf9	2310026I04Rik	49.2623	-1.70102	0.226104	0.000488224	0.0395229
ENSMUSG00000027966	Col11a1	C530001D20Rik	22.5242	2.12295	0.405026	0.000499997	0.0403625
ENSMUSG00000030317	Timp4	TIMP	97.8545	1.71601	0.232461	0.000505489	0.0405998
ENSMUSG00000024317	Rnf138	2410015A17Rik	9367.02	-1.52587	0.164603	0.000505754	0.0405998
ENSMUSG00000072476	Gm9008	EG668155	76.3452	2.29919	1.57866	0.000539678	0.0432027
ENSMUSG00000023577	ENSMUSG00000023577		3742.05	-1.83179	0.279618	0.00055089	0.0439781
ENSMUSG00000100548	ENSMUSG00000100548		18.222	-1.99497	0.349252	0.000552626	0.0439948
ENSMUSG00000026778	Prkcq	A130035A12Rik	2031.25	-1.73226	0.240841	0.000554856	0.0440506
ENSMUSG00000050815	Olfr1441	MOR215	2.70547	2.61236	1.08903	0.000563371	0.0446038
ENSMUSG00000055177	Cstl1	RCET1	427.156	-1.5634	0.180316	0.000594728	0.0469574
ENSMUSG00000032114	Slc37a4	100043178	36.961	-1.68414	0.226187	0.000644559	0.0507529
ENSMUSG00000008307	1700109H08Rik	1700109H08Rik	1509.68	-1.45353	0.143693	0.000661766	0.0519507
ENSMUSG00000021096	Ppm1a	2310003C21Rik	3968.07	-1.56037	0.181166	0.000663377	0.0519507
ENSMUSG00000006219	Fblim1	2410043F08Rik	21.433	2.0485	0.383862	0.000671137	0.0522923
ENSMUSG00000114446	ENSMUSG00000114446		20.3391	-1.81565	0.279212	0.000671368	0.0522923
ENSMUSG00000018166	Erbb3	C76256	32.4466	2.02009	0.370401	0.000677143	0.0526
ENSMUSG00000046204	Pnma2	A830049P17Rik	97.6063	-1.86272	0.299622	0.00068538	0.0529543
ENSMUSG00000013662	Atad1	4921525H23Rik	1869.75	-1.48189	0.153945	0.000683681	0.0529543
ENSMUSG00000001829	Clpb	AL118244	7834.72	-1.76221	0.259471	0.000717345	0.0552758
ENSMUSG00000116871	Gm33912	Gm33912	35.874	-1.72745	0.245966	0.00072645	0.0558281
ENSMUSG00000099872	1700074H08Rik	CH25-211A23.1	34.9694	-1.70755	0.238242	0.000729039	0.0558781
ENSMUSG00000005268	Prlr	AI987712	49.431	1.95211	0.342422	0.000740776	0.0566272
ENSMUSG00000093985	Gm10406	Gm10406	31.1354	1.22377	1.6404	0.000746434	0.0569087
ENSMUSG00000105993	Tex13d	Gm2483	308.852	1.48456	0.156324	0.000752688	0.0572341
ENSMUSG00000113779	ENSMUSG00000113779		6.71619	-2.33999	0.579662	0.000767146	0.0581799
ENSMUSG00000086923	4930406D18Rik	4930406D18Rik	243.226	-1.63136	0.211018	0.000796394	0.0602396
ENSMUSG00000048038	Ccdc187	4932418E24Rik	1010.44	-1.57655	0.190968	0.000816192	0.0614147
ENSMUSG00000022681	Ntan1	PNAA	228.731	-1.55675	0.183653	0.000815857	0.0614147
ENSMUSG00000031727	Pmfbp1	1700016D22Rik	3875.29	-2.32538	0.577602	0.000825467	0.0619508
ENSMUSG00000037784	Dzip1l	2610524A10Rik	23.479	1.83774	0.297924	0.000881888	0.0660133
ENSMUSG00000039652	Cpeb3	4831444O18Rik	1359.51	-1.42916	0.1396	0.000910623	0.0679876
ENSMUSG00000108505	1700095K22Rik	1700095K22Rik	52.0874	-1.79813	0.282302	0.000921614	0.0684536
ENSMUSG00000110523	ENSMUSG00000110523		6.81878	2.43354	0.735916	0.000921353	0.0684536
ENSMUSG00000100795	ENSMUSG00000100795		52.9968	-1.80039	0.285091	0.000970907	0.0719295
ENSMUSG00000095637	ENSMUSG00000095637		207.494	1.67637	0.234008	0.000993066	0.0733825
ENSMUSG00000020681	Ace	AW208573	6693.82	-1.6137	0.209451	0.00100163	0.0738259
ENSMUSG00000039033	Tasp1	4930485D02Rik	1590.86	-1.44711	0.147423	0.00100691	0.0740262
ENSMUSG00000112878	ENSMUSG00000112878		6.45478	-2.27598	0.564301	0.00101408	0.0743635
ENSMUSG00000009097	Tbx1	nmf21	258.303	1.53422	0.179561	0.00102108	0.0746868
ENSMUSG00000111158	ENSMUSG00000111158		6.75427	-2.37843	0.682179	0.00102805	0.0750063
ENSMUSG00000107882	ENSMUSG00000107882		11.3292	-1.98405	0.375177	0.00104333	0.0759287
ENSMUSG00000008429	Herpud2	5031400M07Rik	1736.31	-1.40499	0.133031	0.00105158	0.0763365
ENSMUSG00000086890	ENSMUSG00000086890		36.9423	-1.77381	0.278936	0.00113321	0.0820551
ENSMUSG00000048612	Myof	2310004N10Rik	51.2539	1.65967	0.231064	0.00114432	0.0826517
ENSMUSG00000094478	Igkv3-3	Igk-V21-3	11.2316	2.17848	0.502959	0.00116519	0.0839492
ENSMUSG00000021919	Chat	B230380D24Rik	6.13595	2.34927	0.680729	0.00117958	0.0847742
ENSMUSG00000031144	Syp	A230093K24Rik	8.17714	2.32856	0.651844	0.00118564	0.0849974
ENSMUSG00000043015	Nemp2	5330401P04Rik	176.82	-1.64187	0.225902	0.0012369	0.0884525
ENSMUSG00000086909	Gm4926	EG237749	15.3641	1.90743	0.346372	0.0012678	0.0904378
ENSMUSG00000115709	4930431P22Rik	4930431P22Rik	30.4159	-1.73606	0.267145	0.00129955	0.0924734
ENSMUSG00000101584	4930519F24Rik	4930519F24Rik	75.0951	-1.71521	0.259447	0.00135483	0.0961693
ENSMUSG00000094706	ENSMUSG00000094706		80.2853	2.26502	0.606815	0.00137073	0.0970595
ENSMUSG00000091882	Gm6337	EG622640	14.2485	2.14188	1.29369	0.00138326	0.0977062
ENSMUSG00000038351	Sgsm2	D630003G22Rik	390.442	-1.2567	0.0842847	0.00138682	0.0977182
ENSMUSG00000060002	Chpt1	Chpt1	1061.87	-1.42624	0.144835	0.00139735	0.0982203
ENSMUSG00000116336	Krt85	AA589597	1.54719	-2.17822	1.24175	0.00144897	0.101601
ENSMUSG00000044734	Serpinb1a	1190005M04Rik	9.76183	2.24932	0.60159	0.00145622	0.101861
ENSMUSG00000115775	ENSMUSG00000115775		41.6378	1.70439	0.26023	0.00159784	0.111497
ENSMUSG00000099808	1700019P21Rik	1700019P21Rik	45.5332	-1.68877	0.253607	0.00161142	0.112173
ENSMUSG00000115231	ENSMUSG00000115231		26.4101	-1.82159	0.315501	0.00161926	0.112447
ENSMUSG00000102886	Gm30667	Gm30667	23.487	-1.92592	0.370086	0.00162618	0.112656
ENSMUSG00000097660	ENSMUSG00000097660		29.3637	-1.74186	0.278417	0.00165314	0.114249
ENSMUSG00000031217	Efnb1	Cek5-	41.2816	1.78354	0.298796	0.00168553	0.116209
ENSMUSG00000083878	Gm12034	Gm12034	21.3385	-1.82779	0.320721	0.00169447	0.116547
ENSMUSG00000086356	ENSMUSG00000086356		2.67124	-2.2175	1.12112	0.00170643	0.11685
ENSMUSG00000071235	Vrtn	7420416P09Rik	3.58704	2.17652	1.17213	0.001707	0.11685
ENSMUSG00000035042	Ccl5	MuRa	4.90474	-2.27653	0.697383	0.00173251	0.118316
ENSMUSG00000105477	ENSMUSG00000105477		32.4827	-1.67064	0.248486	0.00175829	0.119792
ENSMUSG00000054115	Skp2	4930500A04Rik	1566.01	-1.42026	0.146328	0.00176372	0.119879
ENSMUSG00000109347	ENSMUSG00000109347		66.5123	-1.68325	0.254503	0.00178035	0.120725
ENSMUSG00000037610	Kcnmb2	2700049B16Rik	10.2223	2.1365	0.5344	0.00192347	0.130123
ENSMUSG00000111412	ENSMUSG00000111412		16.2085	-1.81759	0.323264	0.00198147	0.133733
ENSMUSG00000028435	Aqp3	AQP-2	20.2747	1.99932	0.42965	0.00199014	0.134004
ENSMUSG00000078324	Btbd35f14	Gm2933	41.7046	1.79492	0.312443	0.00201254	0.135197
ENSMUSG00000028441	1110017D15Rik	Cbe1	1666.22	-1.50481	0.182217	0.00202535	0.135741
ENSMUSG00000020241	Col6a2	Col6	39.5439	1.68829	0.26216	0.00207248	0.138257
ENSMUSG00000093916	ENSMUSG00000093916		3.46122	2.17489	1.08285	0.00206913	0.138257
ENSMUSG00000019894	Slc6a15	AA536730	3.88152	1.87176	1.32531	0.00209873	0.139685
ENSMUSG00000061742	Slc22a12	AI987855	13.04	-1.81939	0.327524	0.00211276	0.140294
ENSMUSG00000048967	Yjefn3	Gm175	42.9235	-1.75575	0.295486	0.00213004	0.141116
ENSMUSG00000112785	ENSMUSG00000112785		547.144	-1.81671	0.327739	0.00217853	0.143998
ENSMUSG00000074771	Ankef1	AV276460	6110.7	-1.69694	0.268383	0.00219601	0.144821
ENSMUSG00000054618	ENSMUSG00000054618		8.48368	2.17563	0.61359	0.00224622	0.147794
ENSMUSG00000022756	Slc7a4	AI853530	17.4297	-1.87361	0.364301	0.00236681	0.155374
ENSMUSG00000045048	ENSMUSG00000045048		45.5899	-1.74164	0.293305	0.00237225	0.155377
ENSMUSG00000102610	ENSMUSG00000102610		2.61575	2.08532	1.12094	0.00242575	0.158521
ENSMUSG00000111486	ENSMUSG00000111486		1.48303	-1.86855	1.27708	0.0024835	0.161927
ENSMUSG00000100249	Btbd35f23	Btbd35f1	111.791	1.5945	0.22633	0.00253404	0.16485
ENSMUSG00000074247	Dda1	1500034J01Rik	949.911	-1.39199	0.141587	0.00255218	0.165656
ENSMUSG00000059114	Lrrc74a	EG627607	1309.01	-1.7137	0.282732	0.00255797	0.165658
ENSMUSG00000026739	Bmi1	AW546694	3347.4	-1.39952	0.144693	0.00257066	0.166107
ENSMUSG00000028018	Gstcd	4933434L15Rik	634.857	-1.35994	0.12948	0.00262772	0.169415
ENSMUSG00000112819	ENSMUSG00000112819		40.7861	-1.66635	0.260942	0.00263797	0.169696
ENSMUSG00000020125	Elane	El	3.82923	2.09196	1.07398	0.00265416	0.170357
ENSMUSG00000003452	Bicd1	B830009D06Rik	183.854	-1.43867	0.161867	0.00276321	0.176962
ENSMUSG00000025527	Satl1	4930404K22Rik	342.663	-1.96854	0.442719	0.00283933	0.181434
ENSMUSG00000049916	2610318N02Rik	AL033325	7868.29	-1.62962	0.246401	0.00284955	0.181684
ENSMUSG00000075046	Duxf3	4933403O03Rik	26.7473	1.6783	0.270111	0.00286864	0.182497
ENSMUSG00000016528	Mapkapk2	AA960234	261.637	1.41889	0.154823	0.00291277	0.184897
ENSMUSG00000087524	ENSMUSG00000087524		88.7363	-1.47171	0.17695	0.00293599	0.185961
ENSMUSG00000050685	Ccdc54	1700007N18Rik	3804.91	-1.67835	0.272101	0.00300573	0.189961
ENSMUSG00000031429	Psmd10	AW554874	248.219	-1.53994	0.207336	0.00302897	0.191011
ENSMUSG00000067017	ENSMUSG00000067017		275.757	2.15933	0.805363	0.00306862	0.193089
ENSMUSG00000047446	Arl4a	A	9160.14	-1.40565	0.150618	0.0031007	0.194682
ENSMUSG00000057262	ENSMUSG00000057262		8.88155	1.85404	1.2187	0.00310941	0.194804
ENSMUSG00000091021	ENSMUSG00000091021		46.0552	-1.63302	0.252254	0.00319109	0.199488
ENSMUSG00000115158	ENSMUSG00000115158		33.8247	1.72109	0.297848	0.00325782	0.203219
ENSMUSG00000094876	Btbd35f18	Gm14345	15.717	1.89031	0.401989	0.00334951	0.208487
ENSMUSG00000112224	Gm47944	Gm47944	6.96152	-2.05765	0.557837	0.00337903	0.209871
ENSMUSG00000022824	Muc13	114/A1	6.32246	2.13304	0.770429	0.00340497	0.211028
ENSMUSG00000102203	4930412E21Rik	Gm2305	34.4729	-1.62835	0.253178	0.00346358	0.214199
ENSMUSG00000067194	Eif1ax	1500010B24Rik	484.135	-1.40187	0.152003	0.00360285	0.222335
ENSMUSG00000097990	Gm19557	Gm19557	17.949	1.80748	0.35396	0.00363305	0.22372
ENSMUSG00000107383	Gm4366	Gm4366	55.3649	-1.51601	0.202432	0.00370517	0.227675
ENSMUSG00000056370	Sftpb	AI562151	2.00568	-1.91638	1.11716	0.00374247	0.229477
ENSMUSG00000067028	Cntnap5b	C230078M14Rik	991.825	-1.49017	0.191499	0.00380168	0.231141
ENSMUSG00000114615	ENSMUSG00000114615		8.17264	0.781741	1.18824	0.0037833	0.231141
ENSMUSG00000005958	Ephb3	AW456895	23.765	1.76242	0.329513	0.00378962	0.231141
ENSMUSG00000032894	1700031F05Rik	1700031F05Rik	18.6173	1.82811	0.370443	0.00379391	0.231141
ENSMUSG00000036357	Gpr101	GPCR6	2.42015	1.93361	1.09135	0.0038616	0.234289
ENSMUSG00000025037	Maoa	1110061B18Rik	244.587	1.43299	0.167467	0.00398619	0.24134
ENSMUSG00000062564	Tex28	Gm1538	21.2036	-1.66849	0.279961	0.0039979	0.241542
ENSMUSG00000108090	ENSMUSG00000108090		20.0165	-1.8482	0.389137	0.00402359	0.242585
ENSMUSG00000028280	Gabrr1	GABA	4.34071	1.96387	1.04335	0.00404998	0.243667
ENSMUSG00000075437	Gm11681	Gm11681	19.6195	1.90647	0.435147	0.00408514	0.24527
ENSMUSG00000033377	Palmd	4631423C22Rik	21.1329	1.82948	0.378286	0.00412375	0.246863
ENSMUSG00000023982	Guca1a	GC-A	9.17557	-2.05285	0.616031	0.00412881	0.246863
ENSMUSG00000070311	Olfr894	MOR170	2.60041	1.84852	1.13431	0.00415909	0.247646
ENSMUSG00000060429	Sntb1	Sntb1	2.70046	1.87796	1.11285	0.00415567	0.247646
ENSMUSG00000108781	ENSMUSG00000108781		4.2842	-2.08048	0.772377	0.00417236	0.247924
ENSMUSG00000102224	4930447F24Rik	4930447F24Rik	6.72929	-1.96601	0.499216	0.00430072	0.255026
ENSMUSG00000045709	ENSMUSG00000045709		2217.43	-1.52103	0.209598	0.00434049	0.256856
ENSMUSG00000074259	Gramd2	BC064463	49.3698	-1.51551	0.207203	0.00436842	0.257978
ENSMUSG00000015443	Gzmn	G	232.322	-1.78293	0.352175	0.00438118	0.258203
ENSMUSG00000002565	Scin	AW545522	7.05266	2.04394	0.871864	0.00440969	0.259353
ENSMUSG00000074619	1700034I23Rik	1700034I23Rik	1436.45	-1.68521	0.29463	0.00445511	0.261491
ENSMUSG00000103922	Gm6123	EG620009	22.9663	2.02631	0.903433	0.00447404	0.262068
ENSMUSG00000028642	Tmem269	4930538K18Rik	489.214	-1.36213	0.139777	0.00453696	0.265214
ENSMUSG00000098552	Gm27217	Gm27217	6.42253	2.05791	0.766778	0.00455477	0.265716
ENSMUSG00000058669	Nkx2-9	Nkx-2.	1.6644	1.76262	1.15948	0.00458661	0.267033
ENSMUSG00000025815	Dhtkd1	C330018I04Rik	42.3055	-1.5033	0.203123	0.004606	0.267621
ENSMUSG00000059891	Tsks	Stk22	3937.52	-1.57159	0.236514	0.00464418	0.269297
ENSMUSG00000110180	ENSMUSG00000110180		9.44896	2.00919	0.580006	0.0046734	0.270447
ENSMUSG00000037012	Hk1	BB404130	14719.6	-1.7158	0.315795	0.00472945	0.272596
ENSMUSG00000112657	BC106175	BC106175	7977.69	-1.62386	0.264119	0.00472233	0.272596
ENSMUSG00000114963	ENSMUSG00000114963		12.0447	-1.9311	0.482268	0.00482127	0.277334
ENSMUSG00000037446	Tulp1	Tul	1.54806	1.71563	1.16744	0.00488275	0.280311
ENSMUSG00000026833	Olfm1	AMY	17.5573	1.76699	0.351793	0.0049912	0.285967
ENSMUSG00000114049	ENSMUSG00000114049		15.7767	-1.76226	0.349621	0.00505308	0.288938
ENSMUSG00000101600	ENSMUSG00000101600		2.05678	-1.81709	1.09363	0.00509381	0.29069
ENSMUSG00000028546	Elavl4	Elav	27.424	-1.564	0.237054	0.00519029	0.294016
ENSMUSG00000054054	Olfr309	MOR251	11.6389	1.95393	0.525283	0.00519289	0.294016
ENSMUSG00000113255	Tes3-ps	Dcun1d1	50.0508	-1.53193	0.220853	0.00517813	0.294016
ENSMUSG00000079379	ENSMUSG00000079379		12.1457	1.82068	1.08589	0.00517637	0.294016
ENSMUSG00000086504	Kif16bos	4930511F01Rik	108.521	-1.67647	0.298558	0.00522069	0.29501
ENSMUSG00000081874	ENSMUSG00000081874		88.1443	-1.55032	0.230533	0.00524666	0.295897
ENSMUSG00000031133	Arhgef6	1600028C08Rik	539.573	-1.525	0.218262	0.00530091	0.298373
ENSMUSG00000111146	Gm35454	Gm35454	7.33735	-1.89066	0.458458	0.00536133	0.301186
ENSMUSG00000055333	Fat2	EMI	10.5746	1.94148	0.53272	0.00570872	0.320077
ENSMUSG00000037185	Krt80	1200016G03Rik	7.97184	1.97596	0.600883	0.00575679	0.322145
ENSMUSG00000116737	ENSMUSG00000116737		11.2579	-1.82401	0.410206	0.00587934	0.328365
ENSMUSG00000112526	ENSMUSG00000112526		5.35159	-1.97958	0.633938	0.00595725	0.332073
ENSMUSG00000022044	Stmn4	Lagl	13.3437	1.84312	0.428978	0.00596945	0.332111
ENSMUSG00000086491	ENSMUSG00000086491		16.6163	1.75762	0.363494	0.00618217	0.343283
ENSMUSG00000067220	Cnga1	Cnc	9.83715	-1.83681	0.428451	0.00620072	0.343651
ENSMUSG00000010461	Eya4	B130023L16Rik	1052.58	-1.43578	0.180193	0.00621737	0.343912
ENSMUSG00000039476	Prrx2	Pr	7.51656	1.96675	0.630476	0.00628108	0.346771
ENSMUSG00000042861	Kcna10	Gm1962	3.91876	1.69744	1.10668	0.00635379	0.350114
ENSMUSG00000100528	Gm28881	Gm28881	15.3429	-1.78344	0.386198	0.00637588	0.350661
ENSMUSG00000103963	ENSMUSG00000103963		5.81609	-1.94331	0.586886	0.00653924	0.358961
ENSMUSG00000113875	D230030E09Rik	N	4.73606	1.81132	1.0137	0.00658926	0.361019
ENSMUSG00000011034	Slc5a1	Sgl	4.97249	1.93271	0.842293	0.00667905	0.365244
ENSMUSG00000079808	LOC102638047	LOC102638047	7.49571	1.94689	0.620705	0.00678283	0.370217
ENSMUSG00000110881	Olfr897-ps1	MOR170	9.71558	-1.84842	0.454728	0.0068119	0.370726
ENSMUSG00000069306	H4c17	Gm11275	11.0983	-0.51297	0.968861	0.00681789	0.370726
ENSMUSG00000044139	Prss53	Pol3s	24.919	1.72956	0.35232	0.00684352	0.371419
ENSMUSG00000020270	Smim23	1700008A04Rik	1277.75	-1.44757	0.188836	0.00686391	0.371825
ENSMUSG00000050777	Tmem37	AI173373	34.5018	1.811	0.422615	0.00705856	0.381652
ENSMUSG00000059042	Klk1b9	EGF-BP C	67.3102	-1.50455	0.21862	0.00707249	0.38169
ENSMUSG00000109346	ENSMUSG00000109346		7.83935	-1.87811	0.499683	0.00710686	0.382678
ENSMUSG00000049396	Gemin4	4932415L08Rik	102.258	-1.34812	0.142853	0.00711737	0.382678
ENSMUSG00000004952	Rasa4	AA793972	34.8683	1.71174	0.343706	0.00717836	0.385239
ENSMUSG00000037016	Frem2	6030440P17Rik	62.2194	1.52931	0.233545	0.00738763	0.394267
ENSMUSG00000108420	ENSMUSG00000108420		109.661	-1.46109	0.197896	0.00737592	0.394267
ENSMUSG00000000134	Tfe3	F830016E06Rik	93.2105	1.5799	0.261663	0.00737444	0.394267
ENSMUSG00000023013	Aqp2	AQP-CD	2.90466	1.70934	1.05546	0.00742544	0.395552
ENSMUSG00000066760	Psg16	Cea1	4.82417	1.85268	0.919837	0.00746252	0.396794
ENSMUSG00000104340	ENSMUSG00000104340		3.74228	1.72505	1.04029	0.00753198	0.39975
ENSMUSG00000056824	Zfp663	Gm1008	1.90647	1.54486	1.13339	0.00758971	0.402073
ENSMUSG00000035509	Fbxl21	D630045D17Rik	16.5806	1.77383	0.402471	0.00783189	0.414142
ENSMUSG00000097980	ENSMUSG00000097980		11.662	-1.90704	0.601527	0.00792265	0.418174
ENSMUSG00000039103	Nexn	1110046H09Rik	97.5718	-1.37661	0.159178	0.00807477	0.425424
ENSMUSG00000084927	Gm5724	EG435927	61.7692	-1.56041	0.255886	0.008195	0.43097
ENSMUSG00000114922	ENSMUSG00000114922		28.2725	-1.68701	0.338002	0.00825109	0.43313
ENSMUSG00000107204	ENSMUSG00000107204		55.8336	-1.39678	0.16994	0.00837587	0.438881
ENSMUSG00000099624	ENSMUSG00000099624		2.66611	1.51098	1.12262	0.00840533	0.439625
ENSMUSG00000083622	Gm15570	Gm15570	3.29381	1.61944	1.07083	0.00854759	0.444644
ENSMUSG00000090048	ENSMUSG00000090048		118.485	-1.50068	0.224271	0.0085467	0.444644
ENSMUSG00000016498	Pdcd1lg2	B7-DC	35.2432	1.62247	0.296352	0.00853836	0.444644
ENSMUSG00000051956	Rnf133	Greu	3808.31	-1.37997	0.162415	0.00858027	0.44554
ENSMUSG00000113458	ENSMUSG00000113458		17.1945	-1.64956	0.315136	0.00862142	0.44607
ENSMUSG00000060311	Mucl1	Sp	22.036	-1.74578	0.389462	0.00860632	0.44607
ENSMUSG00000026969	Fam166a	4931415M17	1181.61	-1.54369	0.249569	0.0087525	0.45204
ENSMUSG00000032872	Cyb5r4	2810034J18Rik	858.915	-1.45497	0.200987	0.00879782	0.453568
ENSMUSG00000111445	ENSMUSG00000111445		2.52846	-1.58354	1.08121	0.00881873	0.453834
ENSMUSG00000004558	Ndrg2	AI182517	40.2543	1.54445	0.250615	0.00885675	0.454978
ENSMUSG00000114291	ENSMUSG00000114291		3.56787	-1.79999	0.910515	0.00891403	0.457106
ENSMUSG00000018830	Myh11	AV071570	32.0629	-1.58921	0.280043	0.00921574	0.471738
ENSMUSG00000104217	ENSMUSG00000104217		57.2381	-1.58082	0.275403	0.0093113	0.475784
ENSMUSG00000003500	Impdh1	B930086D20Rik	68.449	1.44247	0.196816	0.00939239	0.478232
ENSMUSG00000114062	ENSMUSG00000114062		91.2531	1.57173	0.270178	0.00937944	0.478232
ENSMUSG00000113210	4930474N09Rik	4930474N09Rik	317.448	-1.42987	0.190341	0.00942124	0.478855
ENSMUSG00000043943	Naalad2	2700022G20Rik	187.526	-1.36143	0.156244	0.00954006	0.484041
ENSMUSG00000091175	S100a7l2	9130204L05Rik	23.2992	-1.70443	0.371831	0.0100284	0.507923
ENSMUSG00000029321	Slc10a6	8430417G17Rik	4.54885	-1.85222	0.675335	0.0103624	0.523921
ENSMUSG00000074454	Defb33	BD-33	161.916	-1.4618	0.212037	0.0106124	0.53562
ENSMUSG00000017868	Sgk2	AI098171	39.7168	1.55391	0.26683	0.0106746	0.537819
ENSMUSG00000091594	LOC115486519	LOC115486519	201.195	-1.38453	0.171169	0.0107149	0.538904
ENSMUSG00000047799	Oog4	E330017M15	3.8947	1.62712	0.997489	0.0109761	0.550899
ENSMUSG00000094155	ENSMUSG00000094155		22.3327	1.65544	0.340953	0.0109916	0.550899
ENSMUSG00000087455	5330411J11Rik	5330411J11Rik	7.69677	1.83589	0.684036	0.01102	0.551364
ENSMUSG00000029370	Rassf6	1600016B17Rik	9.70754	-1.77301	0.462628	0.0110413	0.551472
ENSMUSG00000105355	ENSMUSG00000105355		4.56137	-1.81533	0.76257	0.0111268	0.553739
ENSMUSG00000001494	Sost	5430411E23Rik	9.18641	-1.74736	0.430745	0.0111108	0.553739
ENSMUSG00000046949	Nqo2	NMO2	248.64	-1.41758	0.189826	0.0111443	0.553739
ENSMUSG00000031971	Ccsap	1700054N08Rik	1256.99	-1.43787	0.200915	0.0111706	0.554088
ENSMUSG00000051906	Cd209f	1810029C22Rik	10.0614	1.77815	0.474187	0.0112079	0.554984
ENSMUSG00000049008	BB014433	BB014433	1339.12	-1.734	0.417392	0.0112362	0.55543
ENSMUSG00000001988	Npas1	MO	58.3617	1.5873	0.29302	0.0113426	0.558847
ENSMUSG00000030562	Nox4	AI648021	14.2852	1.67157	0.357806	0.0113441	0.558847
ENSMUSG00000087104	Tmem132cos	1700085B03Rik	186.439	-1.41208	0.188047	0.0115097	0.563512
ENSMUSG00000020307	Cdc34	AI327276	2417.14	-1.34716	0.15426	0.0115071	0.563512
ENSMUSG00000113179	ENSMUSG00000113179		85.985	-1.66116	0.350617	0.011517	0.563512
ENSMUSG00000095056	Gm3159	Gm3159	9.67332	1.82397	0.602875	0.0114754	0.563512
ENSMUSG00000014791	Elmo3	9930107J06	32.0127	-1.51044	0.245108	0.0117098	0.571975
ENSMUSG00000029994	Anxa4	AI265406	70.2664	1.41947	0.193434	0.0119444	0.581599
ENSMUSG00000058152	Chsy3	4833446K15Rik	13.1516	1.76704	0.475006	0.0119472	0.581599
ENSMUSG00000049760	Micos13	2410015M20Rik	1106.28	-1.37787	0.171247	0.0119771	0.582072
ENSMUSG00000116970	ENSMUSG00000116970		310.063	-1.39956	0.183426	0.0122077	0.592281
ENSMUSG00000069816	Olfr23	MOR135-	2.14167	-1.40797	1.07553	0.0122363	0.592671
ENSMUSG00000044788	Fads6	BC044804	43.7187	1.49196	0.236686	0.012351	0.59722
ENSMUSG00000109750	ENSMUSG00000109750		797.386	-1.46295	0.220172	0.0125528	0.605803
ENSMUSG00000112673	Gm7413	EG664936	9.72243	-1.70781	0.407835	0.0125705	0.605803
ENSMUSG00000028896	Rcc1	4931417M11Rik	2030.92	-1.30319	0.134718	0.0126415	0.608204
ENSMUSG00000087192	ENSMUSG00000087192		14.4086	1.76586	0.497476	0.0128544	0.61669
ENSMUSG00000056973	Ces1d	Ces	17.5177	1.77268	0.512124	0.0128606	0.61669
ENSMUSG00000105615	ENSMUSG00000105615		35.2277	-1.53234	0.264912	0.0129222	0.618611
ENSMUSG00000093814	ENSMUSG00000093814		18.5759	1.69697	0.401525	0.0129959	0.620369
ENSMUSG00000052928	Ctif	Gm672	34.6891	1.54851	0.276209	0.0130019	0.620369
ENSMUSG00000038217	Tlcd2	Tlcd2	94.4288	1.46708	0.22507	0.0132022	0.628884
ENSMUSG00000103684	ENSMUSG00000103684		7.82706	1.79102	0.643359	0.0133058	0.632774
ENSMUSG00000073001	Cylc1	4930401M13Rik	1028.68	-1.69303	0.403449	0.0134778	0.639895
ENSMUSG00000114208	Gm34307	Gm34307	128.561	-1.3849	0.179075	0.0135016	0.639971
ENSMUSG00000110622	Iqcn	Gm16486	4136.47	-1.689	0.401833	0.0137042	0.648507
ENSMUSG00000112484	4930473O22Rik	4930473O22Rik	141.304	-1.37997	0.177207	0.0138173	0.65279
ENSMUSG00000073554	ENSMUSG00000073554		39.7114	-1.49786	0.247297	0.0139791	0.65935
ENSMUSG00000079364	Gm3558	Gm3558	81.9944	1.68573	0.403826	0.0141488	0.666267
ENSMUSG00000073608	Gal3st2c	EG619597	2.59047	1.38469	1.0514	0.0142096	0.668035
ENSMUSG00000087029	Gm14133	Gm14133	8.98517	-1.73961	0.491051	0.014483	0.676957
ENSMUSG00000048772	Tmem53	1110038M16Rik	2606.02	-1.34043	0.157514	0.0144933	0.676957
ENSMUSG00000013653	1810065E05Rik	AV047390	17.313	-1.6796	0.400958	0.0144828	0.676957
ENSMUSG00000078214	ENSMUSG00000078214		111.01	1.55692	0.290246	0.0144691	0.676957
ENSMUSG00000082305	Gm2420	Gm2420	127.423	1.75802	0.700202	0.0146392	0.682666
ENSMUSG00000059430	Actg2	ACTA3	3204.36	-1.47988	0.239362	0.014871	0.692355
ENSMUSG00000097546	ENSMUSG00000097546		11.9824	-1.62565	0.34961	0.0149036	0.692755
ENSMUSG00000109986	ENSMUSG00000109986		54.0577	-1.47315	0.235996	0.0151162	0.701504
ENSMUSG00000103692	4930503O07Rik	4930503O07Rik	4.51013	-1.74165	0.721942	0.0151741	0.702978
ENSMUSG00000071644	Eef1g	2610301D06Rik	6023.28	-1.33423	0.155669	0.0151968	0.702978
ENSMUSG00000108634	ENSMUSG00000108634		4.23077	1.65117	0.8684	0.0152482	0.70423
ENSMUSG00000090457	4930571K23Rik	AI428146	4319.39	-1.74077	0.52167	0.0153272	0.705614
ENSMUSG00000096183	Gm3727	100042217	5.53123	1.39812	1.03063	0.0153193	0.705614
ENSMUSG00000110406	4930470O06Rik	4930470O06Rik	39.041	-1.46044	0.229129	0.0154435	0.709837
ENSMUSG00000104899	ENSMUSG00000104899		3.0953	1.41827	1.01452	0.0158986	0.729587
ENSMUSG00000080899	ENSMUSG00000080899		1.72329	1.27742	1.05573	0.0160102	0.733542
ENSMUSG00000050511	Oprd1	D	6.98983	1.73208	0.696959	0.0161523	0.738878
ENSMUSG00000035305	Ror1	2810404D04Rik	8.90852	1.71485	0.484809	0.0162094	0.740316
ENSMUSG00000105701	ENSMUSG00000105701		4.93511	1.61373	0.883754	0.0162401	0.740544
ENSMUSG00000113537	ENSMUSG00000113537		9.93566	1.72539	0.516973	0.0163835	0.745904
ENSMUSG00000044322	Dsc1	1110020A10Rik	7.49918	1.73572	0.596564	0.0166984	0.759038
ENSMUSG00000047230	Cldn2	AL022813	12.3167	1.67239	0.424527	0.0169271	0.768223
ENSMUSG00000097055	Gm4419	Gm4419	358.859	-1.28618	0.133447	0.0169857	0.769673
ENSMUSG00000096427	Olfr895	MOR170	1.57899	1.17809	1.05711	0.0173142	0.783324
ENSMUSG00000049902	4921517D22Rik	4921517D22Rik	307.098	-1.34325	0.164934	0.0173601	0.784172
ENSMUSG00000097159	ENSMUSG00000097159		1.34079	1.14261	1.05827	0.0175095	0.78968
ENSMUSG00000083892	ENSMUSG00000083892		6.63829	-1.71826	0.557863	0.017722	0.798016
ENSMUSG00000046160	Olig1	AI836478	2.59224	-1.3385	1.01732	0.0179235	0.805831
ENSMUSG00000018581	Dnah11	Dnahc	98.418	1.4059	0.20327	0.0180934	0.812202
ENSMUSG00000000247	Lhx2	LH	35.4664	-1.45258	0.234156	0.0184359	0.825007
ENSMUSG00000078606	Gvin2	Gm4070	2.9201	1.35052	1.00739	0.018428	0.825007
ENSMUSG00000062310	Glrp1	GRP	109.165	-1.69449	0.508536	0.0187734	0.838807
ENSMUSG00000015843	Rxrg	Nr2	10.3778	-1.61766	0.378546	0.0191008	0.850798
ENSMUSG00000102486	ENSMUSG00000102486		1.70657	-1.13623	1.04459	0.0190972	0.850798
ENSMUSG00000070639	Lrrc8b	2210408K08Rik	6487.5	-1.46068	0.242138	0.0191793	0.852977
ENSMUSG00000113158	Gm31447	Gm31447	42.292	-1.5404	0.303133	0.0192567	0.855097
ENSMUSG00000095762	ENSMUSG00000095762		66.6869	-1.38817	0.195561	0.0193626	0.85716
ENSMUSG00000032338	Hcn4	Bcng3	4.10591	1.57032	0.863805	0.0193548	0.85716
ENSMUSG00000032419	Tbx18	2810012F10Rik	4.20383	-1.57464	0.850558	0.0198527	0.877506
ENSMUSG00000037716	Ccdc33	4930535E21Rik	1556.79	-1.64661	0.429325	0.0199983	0.88259
ENSMUSG00000085037	4933421O10Rik	4933421O10Rik	975.813	-1.30504	0.148421	0.0200728	0.884414
ENSMUSG00000028277	Ube2j1	0710008M05Rik	4917.68	-1.40653	0.208889	0.020101	0.884414
ENSMUSG00000066850	Vmn1r65	V1r	29.602	-1.47704	0.25748	0.0202204	0.888309
ENSMUSG00000036111	Lmo1	Rbt	22.952	1.60307	0.372057	0.0202803	0.889588
ENSMUSG00000090126	ENSMUSG00000090126		61.957	1.55745	0.324442	0.0203282	0.890332
ENSMUSG00000051379	Flrt3	5530600M07Rik	66.0284	-1.45232	0.240607	0.020475	0.894998
ENSMUSG00000033220	Rac2	AI323801	12.1762	-1.58741	0.356009	0.0204969	0.894998
ENSMUSG00000104960	Snhg8	1110065M07Rik	206.902	-1.44296	0.234477	0.0205977	0.898043
ENSMUSG00000116491	4930513L16Rik	4930513L16Rik	139.287	-1.37949	0.193254	0.0206804	0.900284
ENSMUSG00000032128	Robo3	Rbi	34.2032	1.58207	0.352023	0.0207375	0.901408
ENSMUSG00000101762	1700047L14Rik	1700047L14Rik	19.219	-1.57398	0.34784	0.0213596	0.927052
ENSMUSG00000021203	Otub2	2010015L18Rik	4769.78	-1.31663	0.15714	0.0214166	0.928127
ENSMUSG00000008393	Carhsp1	1200011K09Rik	1278.71	-1.43682	0.232959	0.0215044	0.930534
ENSMUSG00000112793	ENSMUSG00000112793		62.2962	-1.57921	0.3557	0.0216468	0.935289
ENSMUSG00000042097	Zfp239	Mok-2	80.4311	-1.42443	0.224982	0.0216992	0.936151
ENSMUSG00000115858	4930588J15Rik	4930588J15Rik	332.225	-1.43335	0.232528	0.0221818	0.95554
ENSMUSG00000067377	Tspan6	6720473L21Rik	706.952	-1.42821	0.229141	0.0222515	0.957114
ENSMUSG00000025014	Dntt	Tdt	4.1473	-1.59952	0.77012	0.0224866	0.965785
ENSMUSG00000045174	Amer3	9430069J07Rik	22.8587	1.51812	0.30039	0.0225562	0.967176
ENSMUSG00000017723	Wfdc2	1600023A02Rik	1.9488	1.08649	1.02079	0.0225861	0.967176
ENSMUSG00000040809	Chil3	AI505981	6.00922	-1.66124	0.547233	0.0226723	0.9683
ENSMUSG00000112709	Gm19395	Gm19395	156.254	-1.39931	0.210686	0.0227017	0.9683
ENSMUSG00000050612	Txndc2	AU021712	2773.78	-1.61404	0.412189	0.0227132	0.9683
ENSMUSG00000097995	ENSMUSG00000097995		3.23653	1.36959	0.950784	0.0228622	0.973215
ENSMUSG00000051728	Fam243	4930563D23Rik	1912.3	-1.53395	0.317261	0.0229872	0.977093
ENSMUSG00000040631	Dok4	Dok4	21.505	1.56959	0.355823	0.0231345	0.981903
ENSMUSG00000098747	Gm27216	Gm27216	5.25221	-1.23992	0.992148	0.0233209	0.98836
ENSMUSG00000102693	ENSMUSG00000102693		2.01552	0.00221954	0.36793	1	1
ENSMUSG00000102343	ENSMUSG00000102343		2.55474	0.268918	0.476228	0.696778	1
ENSMUSG00000025900	Rp1	Dcdc3	655.502	0.0293261	0.102499	1	1
ENSMUSG00000102948	ENSMUSG00000102948		7.89226	-0.0924844	0.319007	1	1
ENSMUSG00000025902	Sox17	Sox17	497.41	0.0596059	0.131432	1	1
ENSMUSG00000104238	ENSMUSG00000104238		11.3055	-0.0494383	0.241588	1	1
ENSMUSG00000096126	ENSMUSG00000096126		1.29608	0.0432572	0.389365	1	1
ENSMUSG00000104328	ENSMUSG00000104328		25.2333	-0.0954423	0.205365	1	1
ENSMUSG00000102735	ENSMUSG00000102735		21.4565	-0.0529696	0.240717	1	1
ENSMUSG00000098104	ENSMUSG00000098104		2.64041	0.0391912	0.320024	1	1
ENSMUSG00000033845	Mrpl15	HSPC1	409.906	-0.264925	0.116068	1	1
ENSMUSG00000102275	ENSMUSG00000102275		3.67701	-0.076733	0.313139	1	1
ENSMUSG00000025903	Lypla1	APT-1	394.514	-0.684554	0.131528	1	1
ENSMUSG00000033813	Tcea1	S	385.681	-1.15013	0.137103	0.172314	1
ENSMUSG00000062588	ENSMUSG00000062588		1.44058	-0.0168208	0.372735	1	1
ENSMUSG00000002459	Rgs20	2900073E09Rik	2.33224	0.0648005	0.352143	1	1
ENSMUSG00000091665	Gm17101	Hspd1-17p	3.20901	0.338434	0.450265	0.794072	1
ENSMUSG00000033793	Atp6v1h	0710001F19Rik	900.525	0.164295	0.115226	1	1
ENSMUSG00000025907	Rb1cc1	2900055E04Rik	12736.8	0.0280871	0.167685	1	1
ENSMUSG00000090031	ENSMUSG00000090031		66.1268	0.150586	0.178204	1	1
ENSMUSG00000102706	ENSMUSG00000102706		216.843	-1.08461	0.151944	0.383045	1
ENSMUSG00000103845	Gm19026	Gm19026	549.861	0.250307	0.136956	1	1
ENSMUSG00000033740	St18	AV348974	23.9588	-0.892592	0.395299	0.512364	1
ENSMUSG00000051285	Pcmtd1	8430411F12Rik	28.3122	-0.136392	0.189082	1	1
ENSMUSG00000103509	ENSMUSG00000103509		2.97594	0.561704	0.594471	0.343024	1
ENSMUSG00000097797	ENSMUSG00000097797		35.5787	-0.358484	0.23936	1	1
ENSMUSG00000025909	Sntg1	4933426D16Rik	74.4065	-0.528662	0.243194	1	1
ENSMUSG00000102647	ENSMUSG00000102647		3.2648	0.203478	0.389984	1	1
ENSMUSG00000086235	ENSMUSG00000086235		3.75347	-0.0624845	0.309266	1	1
ENSMUSG00000084353	ENSMUSG00000084353		1.4911	0.0664776	0.379303	1	1
ENSMUSG00000103411	Gm18300	Gm18300	7.917	0.112169	0.296812	1	1
ENSMUSG00000061024	Rrs1	5730466A07Rik	273.405	0.436519	0.119055	1	1
ENSMUSG00000025911	Adhfe1	6330565B14Rik	60.1371	0.286764	0.206373	1	1
ENSMUSG00000079671	2610203C22Rik	2310007M24Rik	8.10211	0.112596	0.266291	1	1
ENSMUSG00000081441	Gm6161	EG620542	7.376	0.254695	0.331048	1	1
ENSMUSG00000067879	Vxn	3110035E14Rik	14.5897	-0.144943	0.239187	1	1
ENSMUSG00000099827	ENSMUSG00000099827		2.53576	0.0686417	0.35521	1	1
ENSMUSG00000025912	Mybl1	A-my	2672.83	0.5807	0.131925	1	1
ENSMUSG00000045210	Vcpip1	4932442A08	2453.85	0.284624	0.0997754	1	1
ENSMUSG00000097893	ENSMUSG00000097893		313.839	0.00510594	0.153811	1	1
ENSMUSG00000025915	Sgk3	2510015P22Rik	342.005	0.364926	0.128889	1	1
ENSMUSG00000046101	Mcmdc2	6030422M02Rik	214.22	0.0357752	0.206884	1	1
ENSMUSG00000098234	Snhg6	1110008H02Rik	43.7819	-0.333796	0.181315	1	1
ENSMUSG00000093178	Snord87	MBII-2	41.8164	-0.0646191	0.22396	1	1
ENSMUSG00000099032	Tcf24	Gm10567	30.131	0.11659	0.191295	1	1
ENSMUSG00000104025	ENSMUSG00000104025		3.44367	-0.192821	0.378533	1	1
ENSMUSG00000025916	Ppp1r42	1700011J18Rik	1395.21	-0.988615	0.140888	0.81974	1
ENSMUSG00000025917	Cops5	AI303502	2064.57	-0.320017	0.169405	1	1
ENSMUSG00000056763	Cspp1	2310020J12Rik	3755.71	-0.0333648	0.147486	1	1
ENSMUSG00000102356	ENSMUSG00000102356		23.4797	-0.481871	0.304977	1	1
ENSMUSG00000067851	Arfgef1	ARFG	4265.66	0.314937	0.15631	1	1
ENSMUSG00000102556	ENSMUSG00000102556		47.7497	-0.153476	0.241085	1	1
ENSMUSG00000042501	Cpa6	9030616D13Rik	122.234	-0.943221	0.222173	0.79838	1
ENSMUSG00000103810	ENSMUSG00000103810		4.17327	-0.19438	0.354158	1	1
ENSMUSG00000081417	Gm15603	Gm15603	3.18887	-0.0565469	0.345453	1	1
ENSMUSG00000048960	Prex2	6230420N16Rik	26.5339	0.0535341	0.193263	1	1
ENSMUSG00000057715	A830018L16Rik	A830018L16Rik	55.2933	0.425635	0.238229	1	1
ENSMUSG00000103825	ENSMUSG00000103825		16.2149	0.410819	0.372143	1	1
ENSMUSG00000103561	ENSMUSG00000103561		4.52154	0.491889	0.490532	0.610169	1
ENSMUSG00000097171	Gm17644	4932411L15	18.4186	0.00480389	0.237861	1	1
ENSMUSG00000101314	ENSMUSG00000101314		8.13009	-0.0890921	0.292371	1	1
ENSMUSG00000016918	Sulf1	AI467640	32.7561	-0.203801	0.201733	1	1
ENSMUSG00000025938	Slco5a1	4732454B15	56.5051	0.0491256	0.295037	1	1
ENSMUSG00000099498	ENSMUSG00000099498		12.4701	-0.111055	0.317385	1	1
ENSMUSG00000005886	Ncoa2	D1Ertd433	1882.18	0.150004	0.142111	1	1
ENSMUSG00000103506	ENSMUSG00000103506		29.9069	0.184939	0.189933	1	1
ENSMUSG00000103495	ENSMUSG00000103495		19.1448	0.0188449	0.244967	1	1
ENSMUSG00000102639	ENSMUSG00000102639		4.55425	-0.0404298	0.294384	1	1
ENSMUSG00000104170	ENSMUSG00000104170		25.66	-0.00414735	0.212159	1	1
ENSMUSG00000087782	Gm23169	Gm23169	3.95225	-0.149006	0.353018	1	1
ENSMUSG00000103085	ENSMUSG00000103085		75.211	0.126645	0.192897	1	1
ENSMUSG00000102664	ENSMUSG00000102664		68.3189	0.0866311	0.175685	1	1
ENSMUSG00000101476	ENSMUSG00000101476		6.97823	0.0435459	0.293496	1	1
ENSMUSG00000101171	Gm7593	EG665341	1.30756	0.108847	0.419894	1	1
ENSMUSG00000025935	Tram1	1810049E02Rik	4084.41	-0.0859793	0.140796	1	1
ENSMUSG00000025937	Lactb2	Cgi-8	12.1467	0.0234179	0.253266	1	1
ENSMUSG00000067813	Xkr9	Gm1620	3.02987	-0.654861	0.698691	0.184803	1
ENSMUSG00000025932	Eya1	b	56.9044	0.396441	0.275453	1	1
ENSMUSG00000054493	ENSMUSG00000054493		1.66763	-0.144708	0.437979	0.967859	1
ENSMUSG00000082193	Rpl5-ps1	EG665407	1.21136	-0.0158673	0.388154	1	1
ENSMUSG00000073737	Gm10566	Gm10566	1.97209	-0.0152655	0.364261	1	1
ENSMUSG00000092083	Kcnb2	9630047L19Rik	21.3212	0.0348535	0.215697	1	1
ENSMUSG00000025925	Terf1	P	1168.02	-0.0284904	0.191812	1	1
ENSMUSG00000104379	ENSMUSG00000104379		55.8982	0.164433	0.230572	1	1
ENSMUSG00000032719	Sbspon	Gm106	3.1948	-0.0614986	0.371173	1	1
ENSMUSG00000067795	4930444P10Rik	4930444P10Rik	1440.8	-0.157475	0.147935	1	1
ENSMUSG00000043716	Rpl7	R	3061.68	-0.017686	0.146882	1	1
ENSMUSG00000025921	Rdh10	3110069K09Rik	197.374	-0.0353362	0.147575	1	1
ENSMUSG00000025920	Stau2	Stau2	68.1815	-0.566388	0.21611	1	1
ENSMUSG00000089982	Gm7568	EG665282	264.109	0.0858647	0.169014	1	1
ENSMUSG00000025939	Ube2w	6130401J04Rik	791.495	-0.738591	0.095749	1	1
ENSMUSG00000102457	ENSMUSG00000102457		111.475	-0.0249359	0.141739	1	1
ENSMUSG00000079658	Eloc	2610043E24Rik	840.465	-0.261163	0.119013	1	1
ENSMUSG00000097744	D030040B21Rik	D030040B21	90.8427	-0.30802	0.193429	1	1
ENSMUSG00000025940	Tmem70	1110020A09Rik	165.89	0.101743	0.152684	1	1
ENSMUSG00000025779	Ly96	ESO	1.68266	0.1487	0.446733	0.914201	1
ENSMUSG00000091020	Gm5828	EG545306	12.2318	0.223923	0.302065	1	1
ENSMUSG00000104133	ENSMUSG00000104133		17.7117	-0.149876	0.247543	1	1
ENSMUSG00000042686	Jph1	JP-	32.5951	-0.167335	0.227258	1	1
ENSMUSG00000100110	ENSMUSG00000100110		14.4496	-0.763156	0.374198	0.74624	1
ENSMUSG00000025777	Gdap1	Gdap1	47.5791	-0.512291	0.187123	1	1
ENSMUSG00000099899	ENSMUSG00000099899		3.31278	-0.806311	0.690292	0.177665	1
ENSMUSG00000100398	ENSMUSG00000100398		7.80381	0.0956535	0.276809	1	1
ENSMUSG00000101589	Rbm6-ps1	Rbm6-ps1	19.0714	-0.224635	0.237251	1	1
ENSMUSG00000025776	Crispld1	Coc	55.6784	1.1326	0.262312	0.286839	1
ENSMUSG00000099591	Gm17969	Gm17969	1.52593	-0.192779	0.431495	0.945132	1
ENSMUSG00000067773	Defb41	9230102D03Rik	7.2565	-0.496895	0.506872	0.560096	1
ENSMUSG00000101685	Gm17837	Gm17837	1.38151	0.0290061	0.409882	1	1
ENSMUSG00000100538	ENSMUSG00000100538		7.33274	-0.806256	0.533292	0.359566	1
ENSMUSG00000100204	Gm4849	EG226901	1.50746	-0.520053	0.6675	0.21619	1
ENSMUSG00000102597	ENSMUSG00000102597		59.3591	0.14219	0.250962	1	1
ENSMUSG00000043760	Pkhd1	AI118496	14.6863	-0.192854	0.252229	1	1
ENSMUSG00000089914	4930486I03Rik	4930486I03Rik	141.115	-0.671216	0.228414	1	1
ENSMUSG00000041872	Il17f	C87042	1.95306	-0.349002	0.546279	0.447298	1
ENSMUSG00000041859	Mcm3	AL033361	236.333	0.00766081	0.168055	1	1
ENSMUSG00000025931	Paqr8	1700019B16Rik	950.663	0.677228	0.175888	1	1
ENSMUSG00000100929	ENSMUSG00000100929		2.20542	-0.289087	0.451246	0.801582	1
ENSMUSG00000041809	Efhc1	1700029F22Rik	7996.08	0.0390924	0.149501	1	1
ENSMUSG00000041779	Tram2	C330003D03Rik	425.29	0.478346	0.138138	1	1
ENSMUSG00000025934	Gsta3	Gst2-	20.5035	0.482706	0.296525	1	1
ENSMUSG00000096375	ENSMUSG00000096375		62.2837	-0.23451	0.220282	1	1
ENSMUSG00000028033	Kcnq5	7730402H11	14.333	0.146286	0.232199	1	1
ENSMUSG00000082935	Gm7658	AL022788	4.50081	-0.118824	0.296802	1	1
ENSMUSG00000099692	Gm5696	EG435612	12.3984	0.60607	0.524377	0.479569	1
ENSMUSG00000041670	Rims1	C030033M19Rik	80.3826	-0.0354026	0.166402	1	1
ENSMUSG00000101227	ENSMUSG00000101227		2.13081	-0.0740093	0.364769	1	1
ENSMUSG00000073730	Ppp1r14bl	4933415F23Rik	5490.54	-0.404724	0.244248	1	1
ENSMUSG00000102766	ENSMUSG00000102766		12.4584	-1.1315	0.44618	0.210268	1
ENSMUSG00000097970	ENSMUSG00000097970		8.41007	-0.102829	0.278234	1	1
ENSMUSG00000026158	Ogfrl1	2210417C17Rik	8.03595	0.563571	0.474421	0.630344	1
ENSMUSG00000026156	B3gat2	GlcA	25.0361	-0.84002	0.396465	0.580206	1
ENSMUSG00000026155	Smap1	1700056O10Rik	3572.81	-0.722381	0.200473	1	1
ENSMUSG00000026154	Sdhaf4	1110058L19Rik	245.176	-0.39768	0.199762	1	1
ENSMUSG00000102495	ENSMUSG00000102495		7.41295	0.00296411	0.263498	1	1
ENSMUSG00000026153	Fam135a	4921533L14Rik	6151.44	0.226063	0.115347	1	1
ENSMUSG00000102398	ENSMUSG00000102398		106.963	0.191532	0.183872	1	1
ENSMUSG00000026147	Col9a1	Col9	70.9549	-0.321366	0.178793	1	1
ENSMUSG00000026141	Col19a1	Col19a1	50.3567	-0.180856	0.163505	1	1
ENSMUSG00000099997	Tubb4b-ps2	EG665829	8.0566	-0.0174813	0.256738	1	1
ENSMUSG00000100131	ENSMUSG00000100131		31.8065	0.127885	0.185884	1	1
ENSMUSG00000067736	Gm10222	Gm10222	12.0469	0.20546	0.281021	1	1
ENSMUSG00000101939	ENSMUSG00000101939		5.66766	0.0826438	0.297681	1	1
ENSMUSG00000101111	ENSMUSG00000101111		63.9829	0.0528839	0.22027	1	1
ENSMUSG00000100862	Gm10925	Atp6	102.642	0.109331	0.18839	1	1
ENSMUSG00000102070	ENSMUSG00000102070		81.6263	0.0727485	0.214652	1	1
ENSMUSG00000101249	ENSMUSG00000101249		71.2514	0.206436	0.232762	1	1
ENSMUSG00000073725	Lmbrd1	0910001K20Rik	1821.22	-0.147999	0.139953	1	1
ENSMUSG00000100483	ENSMUSG00000100483		8.37178	-0.0100134	0.261338	1	1
ENSMUSG00000099392	ENSMUSG00000099392		36.4672	-0.417942	0.26575	1	1
ENSMUSG00000033569	Adgrb3	A830096D10Rik	139.088	0.252639	0.149223	1	1
ENSMUSG00000104257	Gm20172	Gm20172	3.30177	0.156407	0.362281	1	1
ENSMUSG00000102296	ENSMUSG00000102296		1.4356	-0.196232	0.434986	0.923975	1
ENSMUSG00000103209	ENSMUSG00000103209		11.7098	-0.0719327	0.262881	1	1
ENSMUSG00000104027	ENSMUSG00000104027		8.36446	0.0974327	0.290069	1	1
ENSMUSG00000102407	ENSMUSG00000102407		10.4224	-0.0135681	0.268261	1	1
ENSMUSG00000103214	ENSMUSG00000103214		10.99	0.239888	0.331756	1	1
ENSMUSG00000104100	ENSMUSG00000104100		5.21781	0.0694142	0.306755	1	1
ENSMUSG00000103889	ENSMUSG00000103889		2.96738	-0.173824	0.399957	1	1
ENSMUSG00000101301	ENSMUSG00000101301		2.52514	0.170374	0.417342	1	1
ENSMUSG00000104221	ENSMUSG00000104221		6.37777	0.109264	0.295964	1	1
ENSMUSG00000102250	ENSMUSG00000102250		10.6745	0.0520697	0.293517	1	1
ENSMUSG00000102317	ENSMUSG00000102317		12.1991	0.169366	0.285275	1	1
ENSMUSG00000103563	ENSMUSG00000103563		7.89184	-0.0490206	0.293066	1	1
ENSMUSG00000102465	ENSMUSG00000102465		12.1007	0.0342501	0.280328	1	1
ENSMUSG00000102659	ENSMUSG00000102659		6.87115	0.139326	0.323932	1	1
ENSMUSG00000103924	ENSMUSG00000103924		12.8824	0.155721	0.296893	1	1
ENSMUSG00000104132	ENSMUSG00000104132		15.3726	0.11911	0.254208	1	1
ENSMUSG00000102747	ENSMUSG00000102747		14.7267	0.305594	0.298197	1	1
ENSMUSG00000102386	ENSMUSG00000102386		10.1649	0.0280763	0.29449	1	1
ENSMUSG00000103004	ENSMUSG00000103004		5.18138	0.00719544	0.292856	1	1
ENSMUSG00000104516	ENSMUSG00000104516		3.54552	0.114897	0.328768	1	1
ENSMUSG00000073722	4931408C20Rik	4931408C20Rik	412.722	-1.11254	0.238239	0.326516	1
ENSMUSG00000086240	ENSMUSG00000086240		2.58269	-0.479885	0.577388	0.38145	1
ENSMUSG00000048411	Gm597	Gm597	1543.09	-0.156608	0.180595	1	1
ENSMUSG00000081557	ENSMUSG00000081557		1000.2	-0.090741	0.264865	1	1
ENSMUSG00000058590	Gm6462	EG623924	1.28097	0.0620426	0.394489	1	1
ENSMUSG00000099492	Gm5525	EG433283	13.7008	-1.23379	0.390325	0.155766	1
ENSMUSG00000053185	ENSMUSG00000053185		1.68536	0.266116	0.560136	0.370938	1
ENSMUSG00000048874	Phf3	2310061N19Rik	1166.18	0.303334	0.0705596	1	1
ENSMUSG00000103783	ENSMUSG00000103783		19.1706	-0.0716246	0.233866	1	1
ENSMUSG00000104315	ENSMUSG00000104315		45.8075	-0.235826	0.24499	1	1
ENSMUSG00000026064	Ptp4a1	AA415290	957.387	-0.738426	0.162385	1	1
ENSMUSG00000086151	ENSMUSG00000086151		4.10449	-0.37426	0.41037	0.959755	1
ENSMUSG00000086726	Gm9458	Gm9458	9.72108	-0.168549	0.296813	1	1
ENSMUSG00000087346	ENSMUSG00000087346		29.0508	-0.00591303	0.228534	1	1
ENSMUSG00000100371	ENSMUSG00000100371		102.759	-0.0426134	0.201187	1	1
ENSMUSG00000098529	ENSMUSG00000098529		34.2612	0.074273	0.236784	1	1
ENSMUSG00000086727	4931428L18Rik	4930563O14Rik	524.67	-0.0697062	0.133274	1	1
ENSMUSG00000100910	ENSMUSG00000100910		9.21003	0.132808	0.275898	1	1
ENSMUSG00000099796	ENSMUSG00000099796		1.42304	0.0852366	0.427041	1	1
ENSMUSG00000050217	Lgsn	Glul	32.6374	-0.340063	0.202368	1	1
ENSMUSG00000026063	Dnaaf6	4930521A18Rik	167.82	-0.0266712	0.121175	1	1
ENSMUSG00000082159	ENSMUSG00000082159		1.42635	-0.0122601	0.39626	1	1
ENSMUSG00000026058	Khdrbs2	6330586C16Rik	11.1146	0.152128	0.238435	1	1
ENSMUSG00000104498	ENSMUSG00000104498		1.26849	0.114161	0.411947	1	1
ENSMUSG00000102865	Gm9839	Senp15	467.775	-0.134176	0.134165	1	1
ENSMUSG00000091318	Semp2l1	EG408191	626.766	-0.302034	0.135215	1	1
ENSMUSG00000100481	Gm7114	EG633498	2.51085	1.09738	0.820153	0.0654625	1
ENSMUSG00000026134	Prim2	AI323589	872.081	-0.182395	0.133646	1	1
ENSMUSG00000102714	ENSMUSG00000102714		109.48	-0.291967	0.259097	1	1
ENSMUSG00000103746	1700001G17Rik	1700001G17Rik	63.6403	-0.127217	0.168999	1	1
ENSMUSG00000102198	ENSMUSG00000102198		1.87855	0.0623019	0.368433	1	1
ENSMUSG00000004768	Rab23	AW545388	929.827	0.180826	0.12713	1	1
ENSMUSG00000042215	Bag2	2610042A13Rik	24.5875	-0.100998	0.210086	1	1
ENSMUSG00000042197	Zfp451	4930515K21Rik	14049.5	-0.190433	0.159503	1	1
ENSMUSG00000081402	Gm15455	AA692849	15.2631	-0.163988	0.241086	1	1
ENSMUSG00000042182	Bend6	B230209C24Rik	4.99399	0.0562743	0.279712	1	1
ENSMUSG00000026131	Dst	2310001O04Rik	6276.89	0.203953	0.198825	1	1
ENSMUSG00000096992	Gm26788	Gm26788	2.03462	0.00322141	0.391671	1	1
ENSMUSG00000103001	ENSMUSG00000103001		2.06665	0.297578	0.488943	0.64204	1
ENSMUSG00000102336	ENSMUSG00000102336		6.48753	0.0454783	0.297824	1	1
ENSMUSG00000042111	Ccdc115	2310061I09Rik	79.2899	0.263507	0.143542	1	1
ENSMUSG00000026127	Imp4	AA409888	247.535	0.16613	0.115815	1	1
ENSMUSG00000026126	Ptpn18	FL	10.8535	-0.34574	0.295371	1	1
ENSMUSG00000100280	ENSMUSG00000100280		59.4247	0.0639974	0.236718	1	1
ENSMUSG00000101223	ENSMUSG00000101223		230.094	-0.198715	0.20332	1	1
ENSMUSG00000026125	Prss39	Tes	3336.7	-0.285617	0.241631	1	1
ENSMUSG00000101116	ENSMUSG00000101116		3.52286	0.374388	0.471965	0.700021	1
ENSMUSG00000026124	Cfc1	AV265756	1.62955	0.00898902	0.370024	1	1
ENSMUSG00000101803	Gm28419	Gm28419	9.86147	0.125742	0.312944	1	1
ENSMUSG00000037529	Prss40	Tes	665.438	-0.37847	0.219165	1	1
ENSMUSG00000045815	ENSMUSG00000045815		71.9073	-0.242675	0.154956	1	1
ENSMUSG00000037509	Arhgef4	9330140K16Rik	18.2923	0.70703	0.371161	0.835669	1
ENSMUSG00000104002	ENSMUSG00000104002		7.11075	0.412809	0.381387	1	1
ENSMUSG00000037503	Fam168b	Mani	231.194	0.160551	0.10759	1	1
ENSMUSG00000026123	Plekhb2	2310009M15Rik	161.236	0.314397	0.114005	1	1
ENSMUSG00000104417	ENSMUSG00000104417		13.41	-0.763186	0.404695	0.658836	1
ENSMUSG00000102531	ENSMUSG00000102531		23.0579	-0.0106488	0.192578	1	1
ENSMUSG00000103708	ENSMUSG00000103708		18.842	-0.212423	0.218048	1	1
ENSMUSG00000104201	ENSMUSG00000104201		19.3389	-0.53859	0.274785	1	1
ENSMUSG00000045216	Hs6st1	6OS	13.5779	-0.014277	0.245507	1	1
ENSMUSG00000102202	ENSMUSG00000102202		5.17746	0.189199	0.33545	1	1
ENSMUSG00000037470	Uggt1	0910001L17Rik	514.772	0.0783348	0.119993	1	1
ENSMUSG00000047180	Neurl3	2010300P06Rik	1.40385	0.033834	0.371808	1	1
ENSMUSG00000037447	Arid5a	D430024K22Rik	63.6156	0.248756	0.175282	1	1
ENSMUSG00000102762	ENSMUSG00000102762		68.4341	-0.84583	0.326325	0.748644	1
ENSMUSG00000010453	Kansl3	4632411B12Rik	4159.49	0.227705	0.190279	1	1
ENSMUSG00000098680	Mir6898	Gm27816	1.79367	0.105713	0.416872	1	1
ENSMUSG00000037432	Fer1l5	4930533C12Rik	1125.14	-0.113209	0.133643	1	1
ENSMUSG00000001143	Lman2l	A630028F14Rik	339.092	0.00726583	0.122398	1	1
ENSMUSG00000037408	Cnnm4	5430430O18Rik	1092.71	0.818572	0.127838	1	1
ENSMUSG00000104316	ENSMUSG00000104316		82.5963	0.126181	0.207135	1	1
ENSMUSG00000001138	Cnnm3	Acd	93.5785	0.0159904	0.153624	1	1
ENSMUSG00000102845	ENSMUSG00000102845		2.8833	-0.343209	0.474408	0.695178	1
ENSMUSG00000067653	Ankrd23	1110058D09Rik	19.9233	0.0447566	0.226527	1	1
ENSMUSG00000079610	Ankrd39	9130416N05Rik	105.605	0.177858	0.175666	1	1
ENSMUSG00000026121	Sema4c	AI426163	354.388	0.0185632	0.212959	1	1
ENSMUSG00000087589	ENSMUSG00000087589		22.9276	0.293261	0.219801	1	1
ENSMUSG00000046337	Fam178b	1700024G10Rik	5273.32	0.171032	0.0859344	1	1
ENSMUSG00000077939	ENSMUSG00000077939		2.2575	-0.0634226	0.350951	1	1
ENSMUSG00000061518	Cox5b	Cox5b	2269.53	-0.0170783	0.148764	1	1
ENSMUSG00000037351	Actr1b	2310066K23Rik	466.205	0.22405	0.120636	1	1
ENSMUSG00000102416	4933424G06Rik	1700104I15Rik	534.215	-0.772154	0.316963	0.923675	1
ENSMUSG00000104237	ENSMUSG00000104237		8.62542	-0.16797	0.284715	1	1
ENSMUSG00000026117	Zap70	S	31.1038	-0.201344	0.187731	1	1
ENSMUSG00000026116	Tmem131	2610524E03Rik	1222.94	0.21204	0.0923475	1	1
ENSMUSG00000103016	ENSMUSG00000103016		3.34796	0.0894281	0.340131	1	1
ENSMUSG00000102930	ENSMUSG00000102930		17.2464	-0.0356557	0.236482	1	1
ENSMUSG00000103159	ENSMUSG00000103159		16.5066	0.0602256	0.235512	1	1
ENSMUSG00000050122	Vwa3b	4921511C04Rik	3079.46	-0.893008	0.263708	0.826498	1
ENSMUSG00000102231	ENSMUSG00000102231		18.8784	-0.150463	0.224039	1	1
ENSMUSG00000026113	Inpp4a	107kD	1008.18	-0.583314	0.117486	1	1
ENSMUSG00000086064	ENSMUSG00000086064		115.001	0.125322	0.1542	1	1
ENSMUSG00000102879	ENSMUSG00000102879		16.7293	0.0215639	0.237196	1	1
ENSMUSG00000026112	Coa5	1700001A24Rik	401.18	-0.218891	0.142437	1	1
ENSMUSG00000026111	Unc50	1110002A21Rik	318.603	0.190316	0.117458	1	1
ENSMUSG00000026110	Mgat4a	9530018I07Rik	166.929	-0.393062	0.143902	1	1
ENSMUSG00000103948	4930594C11Rik	4930594C11Rik	44.6764	-0.138398	0.178203	1	1
ENSMUSG00000087233	ENSMUSG00000087233		2.44718	0.0868542	0.3895	1	1
ENSMUSG00000026090	Cracdl	2010300C02Rik	72.5979	-0.0913245	0.190327	1	1
ENSMUSG00000089767	ENSMUSG00000089767		40.6099	-0.431859	0.233127	1	1
ENSMUSG00000104365	ENSMUSG00000104365		237.601	-0.839064	0.282833	0.901249	1
ENSMUSG00000060771	Tsga10	4933432N21Rik	4747.67	-0.0759174	0.187764	1	1
ENSMUSG00000097268	ENSMUSG00000097268		27.1605	0.210456	0.207025	1	1
ENSMUSG00000037216	Lipt1	EG623661	101.702	-0.00689125	0.144716	1	1
ENSMUSG00000026088	Mitd1	1500032H18Rik	31.3328	0.00862466	0.205809	1	1
ENSMUSG00000026087	Mrpl30	2310001L22Rik	704.55	-0.261419	0.131653	1	1
ENSMUSG00000087374	ENSMUSG00000087374		17.774	0.039745	0.247522	1	1
ENSMUSG00000026085	Lyg1	2300002O18Rik	1.39572	0.012786	0.389694	1	1
ENSMUSG00000058407	Txndc9	AI098020	2045.07	0.0983721	0.110634	1	1
ENSMUSG00000026083	Eif5b	A030003E17Rik	5771.66	-0.0634357	0.221669	1	1
ENSMUSG00000026082	Rev1	1110027I23Rik	1152.49	-0.215947	0.0930985	1	1
ENSMUSG00000103804	ENSMUSG00000103804		19.3566	-0.131191	0.247632	1	1
ENSMUSG00000102716	Gm5099	EG329123	20.171	-1.05325	0.423367	0.29093	1
ENSMUSG00000037138	Aff3	3222402O04Rik	78.014	-0.440807	0.249505	1	1
ENSMUSG00000085391	ENSMUSG00000085391		7.71183	-0.303638	0.34811	1	1
ENSMUSG00000048814	Lonrf2	2900060P06Rik	3.82757	0.0539525	0.313763	1	1
ENSMUSG00000026080	Chst10	AI507003	5.25036	0.12464	0.310689	1	1
ENSMUSG00000067604	Nms	AB164466	1.6046	0.115641	0.416512	1	1
ENSMUSG00000026078	Pdcl3	1110061A19Rik	20.9556	-0.0540985	0.207152	1	1
ENSMUSG00000103046	ENSMUSG00000103046		6.39852	-0.0317732	0.293895	1	1
ENSMUSG00000104188	ENSMUSG00000104188		79.856	0.238469	0.16203	1	1
ENSMUSG00000026077	Npas2	MO	7.71727	0.567505	0.425756	0.787384	1
ENSMUSG00000073702	Rpl31	Dt	904.806	-0.110458	0.151713	1	1
ENSMUSG00000003134	Tbc1d8	AD	47.885	0.221018	0.211849	1	1
ENSMUSG00000003135	Cnot11	2410015L18Rik	524.822	0.179026	0.169185	1	1
ENSMUSG00000085894	ENSMUSG00000085894		1.44999	-0.00620196	0.376198	1	1
ENSMUSG00000077704	Snord89	MBII-2	5.02979	-0.216656	0.337819	1	1
ENSMUSG00000048234	Rnf149	1600023E10Rik	133.805	0.0548728	0.153557	1	1
ENSMUSG00000064936	Gm23722	Gm23722	1.82213	0.0659392	0.368126	1	1
ENSMUSG00000050967	Creg2	A830098L22Rik	27.418	0.214054	0.202112	1	1
ENSMUSG00000097083	ENSMUSG00000097083		1.94415	0.154346	0.475006	0.754596	1
ENSMUSG00000057173	Rfx8	4933400N17Rik	3213.2	0.127897	0.158507	1	1
ENSMUSG00000101634	1700066B17Rik	1700066B17Rik	173.494	-0.123802	0.198663	1	1
ENSMUSG00000026074	Map4k4	9430080K19Rik	156.107	0.34323	0.148984	1	1
ENSMUSG00000102985	ENSMUSG00000102985		3.83857	0.0842348	0.306987	1	1
ENSMUSG00000026072	Il1r1	CD121	13.5233	0.0542139	0.285302	1	1
ENSMUSG00000103560	ENSMUSG00000103560		3.31682	-0.0866298	0.349285	1	1
ENSMUSG00000070942	Il1rl2	AI481289	1.31923	0.282621	0.538327	0.455477	1
ENSMUSG00000026069	Il1rl1	DER	2.17947	0.114005	0.39385	1	1
ENSMUSG00000026070	Il18r1	I	1.72417	-0.10335	0.37683	1	1
ENSMUSG00000104441	Gm35801	Gm35801	26.4538	0.0191521	0.243802	1	1
ENSMUSG00000026065	Slc9a4	AW990558	15.1472	0.0437064	0.239606	1	1
ENSMUSG00000026062	Slc9a2	2210416H12Rik	6.55783	-0.0958816	0.302139	1	1
ENSMUSG00000103270	ENSMUSG00000103270		3.52571	-0.271877	0.424378	0.933514	1
ENSMUSG00000041945	Mfsd9	4931419K03Rik	161.291	-0.338373	0.18564	1	1
ENSMUSG00000079588	Tmem182	2310079P10Rik	2.70105	-0.0945098	0.35247	1	1
ENSMUSG00000104072	4930448I06Rik	4930448I06Rik	25.3107	-0.449358	0.267571	1	1
ENSMUSG00000100185	ENSMUSG00000100185		17.3865	-0.152642	0.214473	1	1
ENSMUSG00000060424	Pantr1	2610017I09Rik	8.10258	-0.0277816	0.280048	1	1
ENSMUSG00000104199	ENSMUSG00000104199		8.37236	0.225507	0.334886	1	1
ENSMUSG00000045515	Pou3f3	Br	25.1424	0.0855614	0.229235	1	1
ENSMUSG00000060679	Mrps9	2310002A08Rik	1074.68	-0.125321	0.121751	1	1
ENSMUSG00000041907	Gpr45	9230112G11Rik	1.61165	0.123365	0.393895	1	1
ENSMUSG00000070939	Tgfbrap1	3110018K12Rik	188.522	0.13823	0.118682	1	1
ENSMUSG00000010290	AI597479	AI597479	548.229	0.0709619	0.0901801	1	1
ENSMUSG00000008136	Fhl2	FHL-2	8.9164	0.593303	0.444549	0.705003	1
ENSMUSG00000094497	ENSMUSG00000094497		239.175	0.040918	0.422082	1	1
ENSMUSG00000099576	ENSMUSG00000099576		23.0187	0.0797482	0.216873	1	1
ENSMUSG00000066877	Nck2	4833426I10Rik	175.456	0.223465	0.152702	1	1
ENSMUSG00000103945	ENSMUSG00000103945		25.8688	0.481423	0.261013	1	1
ENSMUSG00000100764	ENSMUSG00000100764		2.65369	-0.202485	0.426369	0.963803	1
ENSMUSG00000057363	Uxs1	1600025I13Rik	138.964	0.000945512	0.120836	1	1
ENSMUSG00000100701	ENSMUSG00000100701		1.66966	-0.0644028	0.362079	1	1
ENSMUSG00000041763	Tpp2	T	9781.49	0.0826113	0.124585	1	1
ENSMUSG00000047343	Mettl21c	A530098C11Rik	1.99555	-0.141696	0.418061	1	1
ENSMUSG00000091844	Gm8251	Ccdc168	405.936	-1.35978	0.256268	0.0581621	1
ENSMUSG00000026049	Tex30	1700029F09Rik	611.61	-0.864992	0.123671	1	1
ENSMUSG00000026047	Poglut2	1810049A15Rik	4.33756	-0.0698611	0.325117	1	1
ENSMUSG00000041684	Bivm	AI854267	15.8709	0.128342	0.22518	1	1
ENSMUSG00000026048	Ercc5	Xp	388.116	0.286922	0.197374	1	1
ENSMUSG00000100769	Gm28893	Gm28893	65.0017	-0.266733	0.177523	1	1
ENSMUSG00000056870	Gulp1	3110030A04Rik	5.69103	-0.354645	0.424601	0.901886	1
ENSMUSG00000101701	4930521E06Rik	4930521E06Rik	2.39712	-0.0444677	0.356397	1	1
ENSMUSG00000026043	Col3a1	AW550625	65.7005	0.805207	0.256865	1	1
ENSMUSG00000026042	Col5a2	1110014L14Rik	9.93416	-0.0651179	0.267894	1	1
ENSMUSG00000025995	Wdr75	1300003A18Rik	803.256	-0.0403052	0.15392	1	1
ENSMUSG00000084817	ENSMUSG00000084817		55.2925	-0.0572712	0.180739	1	1
ENSMUSG00000025993	Slc40a1	Dus	12.6953	0.103572	0.290795	1	1
ENSMUSG00000044457	Stk-ps2	4930509O22	334.489	-0.113224	0.173392	1	1
ENSMUSG00000099432	Gm18849	Gm18849	10.3219	-0.184676	0.256527	1	1
ENSMUSG00000041144	Dnah7b	Dnahc	11307	0.131639	0.136918	1	1
ENSMUSG00000096047	ENSMUSG00000096047		3.81027	-0.105528	0.351351	1	1
ENSMUSG00000101337	Dnah7c	Dnahc	12407.9	0.0962384	0.116432	1	1
ENSMUSG00000025986	Slc39a10	2900042E17Rik	2938.97	-0.0655998	0.123362	1	1
ENSMUSG00000100213	ENSMUSG00000100213		95.9992	0.191263	0.18189	1	1
ENSMUSG00000081185	ENSMUSG00000081185		1.22441	0.0137714	0.373679	1	1
ENSMUSG00000099608	ENSMUSG00000099608		282.561	0.131113	0.228087	1	1
ENSMUSG00000026109	Tmeff2	4832418D20Rik	34.568	-1.14099	0.325727	0.25706	1
ENSMUSG00000101799	9330175M20Rik	9330175M20Rik	4.62026	0.0503361	0.381674	1	1
ENSMUSG00000045954	Cavin2	S	2.26187	-0.0567683	0.363163	1	1
ENSMUSG00000101702	ENSMUSG00000101702		39.7451	-0.230511	0.219841	1	1
ENSMUSG00000026107	Nabp1	4930434H03Rik	2499.06	0.0588519	0.116841	1	1
ENSMUSG00000018417	Myo1b	AA406997	58.1392	0.414181	0.275567	1	1
ENSMUSG00000062939	Stat4	Stat4	4550.79	-0.520007	0.258646	1	1
ENSMUSG00000101628	ENSMUSG00000101628		2.8478	0.578396	0.627892	0.282973	1
ENSMUSG00000026104	Stat1	2010005J02Rik	67.3141	0.0183782	0.146008	1	1
ENSMUSG00000026103	Gls	6330442B14	328.821	-0.0134133	0.110236	1	1
ENSMUSG00000002881	Nab1	Nab1	57.4132	0.151114	0.151397	1	1
ENSMUSG00000100007	ENSMUSG00000100007		10.2096	-0.158548	0.354918	1	1
ENSMUSG00000041439	Mfsd6	2210010L05Rik	149.875	-0.380161	0.179365	1	1
ENSMUSG00000026102	Inpp1	2300002C06Rik	714.862	0.584159	0.154458	1	1
ENSMUSG00000041426	Hibch	2610509I15Rik	151.264	0.358427	0.167626	1	1
ENSMUSG00000043629	1700019D03Rik	2410136C24Rik	2309.96	-1.19047	0.185415	0.162769	1
ENSMUSG00000060715	1700019A02Rik	1700019A02Rik	3274.73	-0.105841	0.125523	1	1
ENSMUSG00000026098	Pms1	Pms1	110.268	-0.190737	0.131983	1	1
ENSMUSG00000100763	ENSMUSG00000100763		22.9557	-0.391629	0.268149	1	1
ENSMUSG00000026097	Ormdl1	C730042F17Rik	20.3856	-0.163374	0.222432	1	1
ENSMUSG00000026096	Osgepl1	2610001M19Rik	489.162	0.0848328	0.125397	1	1
ENSMUSG00000101838	ENSMUSG00000101838		15.7109	-0.545147	0.35512	1	1
ENSMUSG00000026095	Asnsd1	2210409M21Rik	285.181	-0.428656	0.206303	1	1
ENSMUSG00000096141	Dnah7a	Dnah	10829.3	0.0796167	0.117455	1	1
ENSMUSG00000092657	ENSMUSG00000092657		10.1138	0.227493	0.328288	1	1
ENSMUSG00000026094	Stk17b	3110009A03Rik	724.522	0.278827	0.121549	1	1
ENSMUSG00000102405	ENSMUSG00000102405		12.5911	0.0213366	0.248038	1	1
ENSMUSG00000042807	Hecw2	A730039N16Rik	80.0562	0.135973	0.164381	1	1
ENSMUSG00000102868	ENSMUSG00000102868		2.6108	-0.199215	0.365744	1	1
ENSMUSG00000094013	ENSMUSG00000094013		18.0421	0.0623303	0.220908	1	1
ENSMUSG00000025983	Ccdc150	4930511H11Rik	3375.55	-0.246643	0.135328	1	1
ENSMUSG00000041303	Gtf3c3	TF3C-gamma	611.921	0.0203867	0.134105	1	1
ENSMUSG00000109809	Gm34066	C1H2orf66	4.69162	-0.0805915	0.314756	1	1
ENSMUSG00000073678	Pgap1	5033403E17Rik	247.888	0.113649	0.137609	1	1
ENSMUSG00000104136	ENSMUSG00000104136		4.22569	-0.0703498	0.303824	1	1
ENSMUSG00000101130	ENSMUSG00000101130		21.5882	0.0851618	0.26601	1	1
ENSMUSG00000052331	Ankrd44	4930444A19Rik	308.398	0.305297	0.118589	1	1
ENSMUSG00000101674	ENSMUSG00000101674		94.5437	-0.834056	0.234719	1	1
ENSMUSG00000025982	Sf3b1	155kDa	7713.08	0.63194	0.180304	1	1
ENSMUSG00000103030	ENSMUSG00000103030		6.28853	0.087496	0.286955	1	1
ENSMUSG00000025981	Coq10b	1500041J02Rik	512.914	-0.744493	0.181042	1	1
ENSMUSG00000101122	Gm17971	Gm17971	26.7368	0.124508	0.209383	1	1
ENSMUSG00000025980	Hspd1	60kDa	271.356	0.19286	0.1768	1	1
ENSMUSG00000073676	Hspe1	10kDa	212.132	0.0564625	0.166619	1	1
ENSMUSG00000025979	Mob4	2610109B12Rik	100.417	0.128206	0.126422	1	1
ENSMUSG00000061863	ENSMUSG00000061863		3.17965	-0.37217	0.461144	0.742194	1
ENSMUSG00000025978	Rftn2	2700010E02Rik	1194.7	0.0513368	0.109341	1	1
ENSMUSG00000097649	ENSMUSG00000097649		6.0536	-0.187386	0.329559	1	1
ENSMUSG00000046994	Mars2	C730026E21Rik	333.998	-0.0837719	0.144528	1	1
ENSMUSG00000025977	Boll	4930554P13Rik	3748.66	0.217821	0.126592	1	1
ENSMUSG00000100215	Gm8292	EG666793	23.4489	-0.187581	0.208739	1	1
ENSMUSG00000038349	Plcl1	C230017K02Rik	199.785	0.0315231	0.16578	1	1
ENSMUSG00000102145	ENSMUSG00000102145		6.94271	0.0203305	0.279035	1	1
ENSMUSG00000100309	ENSMUSG00000100309		25.2138	-0.0281691	0.209126	1	1
ENSMUSG00000102831	ENSMUSG00000102831		1.35794	0.0634715	0.39483	1	1
ENSMUSG00000099950	9130227L01Rik	9130227L01Rik	1.76216	0.0645611	0.38728	1	1
ENSMUSG00000100372	1700003I22Rik	1700003I22Rik	133.917	-0.381326	0.207421	1	1
ENSMUSG00000045336	Hsfy2	4933413G11Rik	2725.3	-0.568825	0.207125	1	1
ENSMUSG00000038331	Satb2	BAP0	125.469	0.174608	0.121996	1	1
ENSMUSG00000099945	ENSMUSG00000099945		410.065	0.00593037	0.1636	1	1
ENSMUSG00000101429	BC055402	BC055402	1.21587	-0.169535	0.445954	0.892004	1
ENSMUSG00000097519	4930558J18Rik	4930558J18Rik	901.984	0.121582	0.141094	1	1
ENSMUSG00000038323	1700066M21Rik	AI428479	792.621	-0.33018	0.150654	1	1
ENSMUSG00000048495	Tyw5	1110034B05Rik	68.0681	0.0156352	0.151127	1	1
ENSMUSG00000025971	Maip1	9430016H08Rik	354.676	-0.491064	0.162468	1	1
ENSMUSG00000038305	Spats2l	2810022L02Rik	6.46372	0.121231	0.284215	1	1
ENSMUSG00000054770	Kctd18	4932411A20Rik	415.698	0.189545	0.161543	1	1
ENSMUSG00000026039	Sgo2a	1110007N04Rik	2192.34	0.82156	0.168913	1	1
ENSMUSG00000063558	Aox1	AI196512	57.0439	0.0935844	0.15212	1	1
ENSMUSG00000064294	Aox3	1200011D03Rik	987.201	0.317407	0.171785	1	1
ENSMUSG00000038242	Aox4	2310003G12Rik	84.2875	-0.276905	0.186283	1	1
ENSMUSG00000079554	Aox2	Aoh3	32.48	-0.17428	0.183285	1	1
ENSMUSG00000103839	ENSMUSG00000103839		67.5184	0.0966294	0.172238	1	1
ENSMUSG00000026034	Clk1	Clk	1083.94	0.115741	0.156687	1	1
ENSMUSG00000026035	Ppil3	2310076N22Rik	173.887	-0.0774351	0.126875	1	1
ENSMUSG00000026036	Nif3l1	1110030G24Rik	67.9147	-0.104059	0.144697	1	1
ENSMUSG00000026037	Orc2	AU041563	453.395	0.395913	0.150869	1	1
ENSMUSG00000094245	ENSMUSG00000094245		2.8758	-0.0441759	0.338757	1	1
ENSMUSG00000085054	ENSMUSG00000085054		25.1915	-0.271681	0.22243	1	1
ENSMUSG00000038174	Fam126b	C130065N10Rik	1023.24	0.0800426	0.114499	1	1
ENSMUSG00000026032	Ndufb3	2700033I16Rik	137.478	-0.103599	0.1636	1	1
ENSMUSG00000100202	ENSMUSG00000100202		1.65563	-0.0122911	0.369295	1	1
ENSMUSG00000099490	ENSMUSG00000099490		1.73136	0.260559	0.485506	0.658398	1
ENSMUSG00000047528	Flacc1	4933405P16Rik	4090.33	0.207642	0.12186	1	1
ENSMUSG00000102059	Gm20257	Gm20257	2.47203	0.20499	0.405667	1	1
ENSMUSG00000101046	ENSMUSG00000101046		2.74075	0.0764624	0.363891	1	1
ENSMUSG00000026031	Cflar	2310024N18Rik	91.1074	0.551254	0.181339	1	1
ENSMUSG00000026029	Casp8	CASP-8	16.8416	0.217076	0.23216	1	1
ENSMUSG00000099719	ENSMUSG00000099719		381.983	0.166022	0.182024	1	1
ENSMUSG00000026028	Trak2	2900022D04Rik	168.707	0.0681445	0.155505	1	1
ENSMUSG00000026027	Stradb	AA792893	200.578	-0.247313	0.135796	1	1
ENSMUSG00000047383	ENSMUSG00000047383		1269.19	-0.0134961	0.258346	1	1
ENSMUSG00000099752	ENSMUSG00000099752		53.3456	-0.85469	0.574825	0.278896	1
ENSMUSG00000072295	C2cd6	1700052H20Rik	5512.21	-0.0567224	0.167783	1	1
ENSMUSG00000038079	Tmem237	AI853305	1198.53	-0.140029	0.11105	1	1
ENSMUSG00000097573	ENSMUSG00000097573		229.7	0.237959	0.151769	1	1
ENSMUSG00000079550	Mpp4	DLG	127.007	0.364862	0.241675	1	1
ENSMUSG00000101586	ENSMUSG00000101586		2.89438	-0.0872663	0.354087	1	1
ENSMUSG00000026024	Als2	3222402C23Rik	1652.15	0.67752	0.109117	1	1
ENSMUSG00000026023	Cdk15	Als	15.2402	-0.172345	0.249194	1	1
ENSMUSG00000104502	ENSMUSG00000104502		2.63711	-0.0449339	0.338948	1	1
ENSMUSG00000041075	Fzd7	Fz7	5.6852	0.0653839	0.315813	1	1
ENSMUSG00000047361	Gm973	AW554518	1462.81	-0.119269	0.230416	1	1
ENSMUSG00000099811	ENSMUSG00000099811		172.071	-0.967007	0.198906	0.776275	1
ENSMUSG00000101409	ENSMUSG00000101409		36.1679	-0.148169	0.232827	1	1
ENSMUSG00000026021	Sumo1	GMP1	1110.93	-0.383833	0.159813	1	1
ENSMUSG00000089276	ENSMUSG00000089276		1.58666	0.102478	0.381882	1	1
ENSMUSG00000103821	ENSMUSG00000103821		27.4326	-0.206798	0.18971	1	1
ENSMUSG00000101400	ENSMUSG00000101400		14.8387	-0.0934775	0.241907	1	1
ENSMUSG00000026020	Nop58	M	3868.37	0.288539	0.129047	1	1
ENSMUSG00000077345	ENSMUSG00000077345		8.6822	-0.172414	0.255879	1	1
ENSMUSG00000089512	Gm26287	Gm26287	4.81628	0.0764921	0.296408	1	1
ENSMUSG00000089093	ENSMUSG00000089093		7.4423	0.0323534	0.274959	1	1
ENSMUSG00000067336	Bmpr2	2610024H22Rik	127.855	0.42286	0.16606	1	1
ENSMUSG00000104052	ENSMUSG00000104052		2.74231	0.228426	0.408604	1	1
ENSMUSG00000041040	Fam117b	2810425F24Rik	1011.63	0.0932367	0.116633	1	1
ENSMUSG00000103696	ENSMUSG00000103696		44.0506	0.0117959	0.207255	1	1
ENSMUSG00000026018	Ica1l	1700030B17Rik	3088.29	0.0314273	0.146642	1	1
ENSMUSG00000026019	Wdr12	4933402C23Rik	2913.82	-0.410046	0.122035	1	1
ENSMUSG00000026017	Carf	Als	1598.88	0.332272	0.159314	1	1
ENSMUSG00000082609	Gm15464	EG667053	27.4557	-0.150512	0.270757	1	1
ENSMUSG00000073664	Nbeal1	2310076G13Rik	1157.39	0.0932544	0.169981	1	1
ENSMUSG00000049439	Cyp20a1	A930011N14Rik	12.1531	0.13565	0.244861	1	1
ENSMUSG00000026782	Abi2	8430425M24Rik	632.966	-0.275755	0.122413	1	1
ENSMUSG00000026014	Raph1	9430025M21Rik	77.5255	0.150312	0.141344	1	1
ENSMUSG00000101188	ENSMUSG00000101188		27.953	0.154258	0.233845	1	1
ENSMUSG00000026012	Cd28	Cd28	1.36873	0.265117	0.522265	0.510356	1
ENSMUSG00000083118	ENSMUSG00000083118		3.47277	0.964178	0.790442	0.0909783	1
ENSMUSG00000026009	Icos	AILIM	1.74491	0.0545515	0.381769	1	1
ENSMUSG00000080785	ENSMUSG00000080785		2.87189	0.226141	0.379622	1	1
ENSMUSG00000086009	ENSMUSG00000086009		22.0276	-0.107974	0.208061	1	1
ENSMUSG00000052062	Pard3b	1810008K04Rik	40.6185	-0.458021	0.258684	1	1
ENSMUSG00000103656	ENSMUSG00000103656		4.13129	-0.0567758	0.309292	1	1
ENSMUSG00000104402	ENSMUSG00000104402		2.49994	-0.023843	0.357213	1	1
ENSMUSG00000085842	ENSMUSG00000085842		61.6928	-0.396547	0.240508	1	1
ENSMUSG00000103002	ENSMUSG00000103002		2.10963	-0.243193	0.47836	0.69186	1
ENSMUSG00000025969	Nrp2	1110048P06Rik	216.882	0.383708	0.125204	1	1
ENSMUSG00000103032	ENSMUSG00000103032		4.31075	0.145724	0.33773	1	1
ENSMUSG00000040865	Ino80d	7330405I11	432.226	-0.0553595	0.128538	1	1
ENSMUSG00000084799	Ino80dos	Gm11602	24.7635	0.0262458	0.188664	1	1
ENSMUSG00000101599	ENSMUSG00000101599		63.7913	0.042083	0.196539	1	1
ENSMUSG00000025968	Ndufs1	5830412M15Rik	2646.66	-0.0677574	0.158549	1	1
ENSMUSG00000025967	Eef1b2	2810017J07Rik	827.611	-0.29262	0.144039	1	1
ENSMUSG00000064602	Snora41	MBI-8	1.81243	-0.0939692	0.407677	1	1
ENSMUSG00000046856	Gpr1	Gpr1	3.15415	0.0388263	0.320716	1	1
ENSMUSG00000102536	ENSMUSG00000102536		14.2077	0.108533	0.232297	1	1
ENSMUSG00000087561	ENSMUSG00000087561		244.984	-1.30245	0.207232	0.0639324	1
ENSMUSG00000092705	ENSMUSG00000092705		2.84212	-0.0830845	0.333868	1	1
ENSMUSG00000027520	Zdbf2	4930431J08Rik	2497.61	-0.294084	0.0967508	1	1
ENSMUSG00000025964	Adam23	AW046396	33.1284	1.07001	0.255763	0.404951	1
ENSMUSG00000069085	Dytn	Gm215	23.8304	0.20274	0.229449	1	1
ENSMUSG00000025963	Mdh1b	1700124B08Rik	1905.95	0.205494	0.14548	1	1
ENSMUSG00000025962	Fastkd2	2810421I24Rik	929.112	-0.153304	0.146001	1	1
ENSMUSG00000025961	4933402D24Rik	4933402D24Rik	104.98	-0.871237	0.199333	1	1
ENSMUSG00000025959	Klf7	9830124P08Rik	29.3405	0.483239	0.251446	1	1
ENSMUSG00000025958	Creb1	2310001E10Rik	728.169	0.0122541	0.140854	1	1
ENSMUSG00000025956	Mettl21a	2310038H17Rik	33.6888	-0.238573	0.177291	1	1
ENSMUSG00000087213	2810408I11Rik	2810408I11Rik	2396.25	-0.650209	0.179273	1	1
ENSMUSG00000070871	Ccnyl1	9630037P07Rik	3746.51	-0.169716	0.108732	1	1
ENSMUSG00000045005	Fzd5	5330434N09Rik	10.1983	-0.00460195	0.241333	1	1
ENSMUSG00000102140	ENSMUSG00000102140		1.79506	0.0741399	0.377246	1	1
ENSMUSG00000051344	Plekhm3	9430067K14Rik	246.299	-0.0835447	0.179312	1	1
ENSMUSG00000084416	Rpl10a-ps1	Gm15451	3.27389	0.152497	0.356956	1	1
ENSMUSG00000025955	Akr1cl	4921521F21Rik	86.4561	1.34564	0.401397	0.092512	1
ENSMUSG00000025950	Idh1	AI314845	267.512	-0.317787	0.184614	1	1
ENSMUSG00000025949	Pikfyve	5230400C17Rik	1107.96	0.513562	0.0820432	1	1
ENSMUSG00000025946	Pth2r	Pth	46.5676	-0.376882	0.215897	1	1
ENSMUSG00000081623	ENSMUSG00000081623		2.39384	0.340731	0.55011	0.433605	1
ENSMUSG00000015222	Map2	G1-397-34	1484.63	-0.569152	0.304593	1	1
ENSMUSG00000088850	Gm24729	Gm24729	5.88312	0.0278675	0.290698	1	1
ENSMUSG00000073656	ENSMUSG00000073656		1.21961	-0.0430256	0.387048	1	1
ENSMUSG00000055567	Unc80	C030018G13Rik	260.131	0.618054	0.139014	1	1
ENSMUSG00000026005	Rpe	2810429B02Rik	309.594	0.0896329	0.144366	1	1
ENSMUSG00000026004	Kansl1l	1110028C15Rik	1619.47	-0.172186	0.0879816	1	1
ENSMUSG00000102559	ENSMUSG00000102559		79.9341	0.000746704	0.232811	1	1
ENSMUSG00000102374	ENSMUSG00000102374		112.336	-0.0125474	0.205454	1	1
ENSMUSG00000102776	ENSMUSG00000102776		56.3126	0.089181	0.179147	1	1
ENSMUSG00000082057	Gm15789	Gm15789	12.8001	-0.0396987	0.258008	1	1
ENSMUSG00000103706	ENSMUSG00000103706		252.072	-0.00787428	0.374401	1	1
ENSMUSG00000103756	ENSMUSG00000103756		64.532	0.0313327	0.199797	1	1
ENSMUSG00000103382	ENSMUSG00000103382		1.88504	0.131654	0.441296	0.972156	1
ENSMUSG00000026003	Acadl	AA960361	57.2051	0.83862	0.331165	0.74852	1
ENSMUSG00000061816	Myl1	AI325107	7.1358	-0.0926335	0.311919	1	1
ENSMUSG00000026000	Lancl1	AW124738	7114.6	-0.199825	0.150441	1	1
ENSMUSG00000025991	Cps1	4732433M03Rik	32.2432	0.571054	0.282342	1	1
ENSMUSG00000085075	ENSMUSG00000085075		21.994	-0.600875	0.651148	0.246444	1
ENSMUSG00000104395	ENSMUSG00000104395		4.98096	-0.0392955	0.320459	1	1
ENSMUSG00000062209	Erbb4	ErbB	6.13582	-0.422256	0.383475	1	1
ENSMUSG00000103307	ENSMUSG00000103307		2.30723	0.114493	0.367704	1	1
ENSMUSG00000101387	ENSMUSG00000101387		3.71965	0.418034	0.525275	0.51687	1
ENSMUSG00000025997	Ikzf2	A730095J18Rik	25.8023	0.134876	0.231156	1	1
ENSMUSG00000099954	ENSMUSG00000099954		2.27997	0.0082138	0.369177	1	1
ENSMUSG00000053153	Spag16	4921511D23Rik	6511.49	-0.201526	0.102557	1	1
ENSMUSG00000103052	ENSMUSG00000103052		1.66771	-0.0551451	0.368914	1	1
ENSMUSG00000104287	ENSMUSG00000104287		9.82173	0.254251	0.333566	1	1
ENSMUSG00000075952	Gm23422	Gm23422	35.1069	0.0868636	0.270113	1	1
ENSMUSG00000045648	Vwc2l	A830006F12Rik	44.7384	-0.0794313	0.218425	1	1
ENSMUSG00000026196	Bard1	Bard1	523.254	0.176089	0.145582	1	1
ENSMUSG00000089965	ENSMUSG00000089965		35.104	0.029851	0.210547	1	1
ENSMUSG00000050296	Abca12	4832428G11Rik	42.6363	-0.00551671	0.195872	1	1
ENSMUSG00000026192	Atic	2610509C24Rik	65.1036	0.113843	0.226272	1	1
ENSMUSG00000026193	Fn1	E330027I09	253.391	0.112579	0.167747	1	1
ENSMUSG00000102689	ENSMUSG00000102689		1.84561	-0.0392228	0.378788	1	1
ENSMUSG00000101211	ENSMUSG00000101211		2.54762	-0.141566	0.362433	1	1
ENSMUSG00000101848	4933417E11Rik	4933417E11Rik	29.5993	0.238406	0.203057	1	1
ENSMUSG00000101764	ENSMUSG00000101764		29.832	-0.00290303	0.199105	1	1
ENSMUSG00000101496	Gm8885	EG667937	1.22261	-0.00307811	0.409799	1	1
ENSMUSG00000039395	Mreg	Gm974	196.411	0.568334	0.213557	1	1
ENSMUSG00000094655	ENSMUSG00000094655		349.98	-0.226254	0.231836	1	1
ENSMUSG00000097131	ENSMUSG00000097131		30.7542	0.426773	0.271103	1	1
ENSMUSG00000094050	ENSMUSG00000094050		1.46632	0.000983381	0.383924	1	1
ENSMUSG00000093956	ENSMUSG00000093956		5.15185	0.345626	0.379007	1	1
ENSMUSG00000093843	ENSMUSG00000093843		470.385	-0.133378	0.386865	1	1
ENSMUSG00000026189	Pecr	2400003B18Rik	3.2813	0.320248	0.446906	0.812925	1
ENSMUSG00000026188	Tmem169	A830020B06Rik	3.30283	0.0451921	0.326538	1	1
ENSMUSG00000026187	Xrcc5	AI314015	318.4	0.146918	0.145712	1	1
ENSMUSG00000039372	Marchf4	BC056494	28.7709	0.0710083	0.199381	1	1
ENSMUSG00000039354	Smarcal1	6030401P21Rik	415.353	0.120636	0.103896	1	1
ENSMUSG00000110712	ENSMUSG00000110712		16.491	-0.738963	0.368785	0.798511	1
ENSMUSG00000039342	Ankar	4932422E22Rik	3863.1	0.329276	0.136089	1	1
ENSMUSG00000110596	ENSMUSG00000110596		2.25488	-0.161844	0.386603	1	1
ENSMUSG00000046330	Rpl37a	Rpl37a	1337.37	-0.200185	0.136748	1	1
ENSMUSG00000039323	Igfbp2	AI255832	36.5485	0.32369	0.247503	1	1
ENSMUSG00000026185	Igfbp5	AI256729	3.26096	-0.0725796	0.355923	1	1
ENSMUSG00000101112	ENSMUSG00000101112		33.551	-0.0275407	0.192397	1	1
ENSMUSG00000099877	ENSMUSG00000099877		3.36405	0.127255	0.345702	1	1
ENSMUSG00000055322	Tns1	1110018I21Rik	3055.12	-0.403056	0.33349	1	1
ENSMUSG00000006304	Arpc2	2210023N03Rik	2922.86	-0.117655	0.142433	1	1
ENSMUSG00000064272	Gpbar1	BG37	1.7465	-0.0945812	0.372556	1	1
ENSMUSG00000006299	Aamp	AU040907	6365.43	0.0956457	0.129322	1	1
ENSMUSG00000101503	ENSMUSG00000101503		165.577	-0.184382	0.208881	1	1
ENSMUSG00000026179	Pnkd	2210013N15Rik	610.613	0.198784	0.132459	1	1
ENSMUSG00000006301	Tmbim1	2310061B02Rik	15.9909	0.175778	0.244314	1	1
ENSMUSG00000099931	ENSMUSG00000099931		54.4092	-0.154767	0.204377	1	1
ENSMUSG00000103403	ENSMUSG00000103403		40.2062	0.0448478	0.21575	1	1
ENSMUSG00000073650	Catip	Gm216	545.098	-0.0629616	0.0846971	1	1
ENSMUSG00000026177	Slc11a1	Bcg	12.6201	0.142654	0.259913	1	1
ENSMUSG00000026176	Ctdsp1	GIP	25.1453	0.163341	0.201257	1	1
ENSMUSG00000026175	Vil1	Vil	4.3118	-0.0133639	0.297733	1	1
ENSMUSG00000033364	Usp37	4932415L06Rik	3845.71	0.261084	0.140654	1	1
ENSMUSG00000103227	ENSMUSG00000103227		104.546	0.0772327	0.179333	1	1
ENSMUSG00000026174	Cnot9	2610007F23Rik	516.805	0.416597	0.160218	1	1
ENSMUSG00000026173	Plcd4	4921507K24Rik	3318.1	-0.0597271	0.191219	1	1
ENSMUSG00000026135	Zfp142	9330177B18Rik	291.019	0.0811991	0.100142	1	1
ENSMUSG00000093155	ENSMUSG00000093155		2.28516	-0.131358	0.397591	1	1
ENSMUSG00000026172	Bcs1l	9130022O19Rik	25.7691	0.300925	0.242028	1	1
ENSMUSG00000026171	Rnf25	0610009H16Rik	1901.09	-0.0844139	0.136417	1	1
ENSMUSG00000033276	Stk36	1700112N14Rik	2942.77	0.0948148	0.15313	1	1
ENSMUSG00000033257	Ttll4	4632407P03Rik	4419.36	0.112049	0.122529	1	1
ENSMUSG00000026170	Cyp27a1	1300013A03Rik	9.52859	-0.000603837	0.270188	1	1
ENSMUSG00000033227	Wnt6	AA409270	18.9012	0.173834	0.228256	1	1
ENSMUSG00000026167	Wnt10a	Wnt10a	1.93363	0.336017	0.580692	0.342037	1
ENSMUSG00000055197	Fev	Pet	49.6807	-0.120541	0.174159	1	1
ENSMUSG00000006546	Cryba2	E130107M19Rik	10.7665	0.27601	0.297581	1	1
ENSMUSG00000065616	Mir375	Mirn	12.1265	0.162336	0.267045	1	1
ENSMUSG00000047021	Cfap65	A230051F10	13236	0.15831	0.172926	1	1
ENSMUSG00000089653	ENSMUSG00000089653		7.15787	0.00756885	0.258223	1	1
ENSMUSG00000006538	Ihh	HHG-2	6.90804	-0.0742054	0.287583	1	1
ENSMUSG00000026162	Nhej1	1700029B21Rik	122.698	-0.0543515	0.141661	1	1
ENSMUSG00000026205	Slc23a3	SVC	3.54069	0.156064	0.373525	1	1
ENSMUSG00000033159	Cnppd1	1810031K17Rik	1213.46	0.323985	0.132261	1	1
ENSMUSG00000049339	Retreg2	Fam13	3337.51	0.343217	0.148781	1	1
ENSMUSG00000026197	Zfand2b	1110060O18Rik	14.5663	0.220644	0.24121	1	1
ENSMUSG00000026198	Abcb6	1200005B17Rik	31.1476	-0.227297	0.222961	1	1
ENSMUSG00000033124	Atg9a	AU019532	1884.65	-0.699276	0.205805	1	1
ENSMUSG00000026199	Ankzf1	1300008P06Rik	157.66	0.20724	0.114725	1	1
ENSMUSG00000026200	Glb1l	4833408P15Rik	2490.75	-0.0569363	0.124284	1	1
ENSMUSG00000026201	Stk16	EDP	638.523	-0.259476	0.120177	1	1
ENSMUSG00000026202	Tuba4a	M[a]	2047.19	-1.20763	0.212624	0.160572	1
ENSMUSG00000096094	A630095N17Rik	Gm1624	177.49	0.00738008	0.168551	1	1
ENSMUSG00000026203	Dnajb2	2700059H22Rik	2967.25	-0.00282155	0.100217	1	1
ENSMUSG00000026204	Ptprn	IA	3.53306	0.00263608	0.325227	1	1
ENSMUSG00000101840	ENSMUSG00000101840		10.4648	-0.59121	0.344925	1	1
ENSMUSG00000033061	Resp18	AI851012	1.449	-0.0955278	0.380222	1	1
ENSMUSG00000026209	Dnpep	AA407814	1814.77	0.0426891	0.16387	1	1
ENSMUSG00000026208	Des	Des	4.53112	0.174466	0.337303	1	1
ENSMUSG00000026207	Speg	AW125581	5.1915	0.190801	0.311651	1	1
ENSMUSG00000033021	Gmppa	1810012N01Rik	461.183	-0.0776934	0.115633	1	1
ENSMUSG00000032997	Chpf	1700028N03Rik	135.429	0.0606964	0.186675	1	1
ENSMUSG00000026211	Obsl1	AW822216	188.265	0.240797	0.152726	1	1
ENSMUSG00000051703	Tmem198	A230078I05Rik	10.8108	0.290121	0.348013	1	1
ENSMUSG00000032968	Inha	AW555078	33.4894	-0.472598	0.211579	1	1
ENSMUSG00000026213	Stk11ip	1200014D22Rik	437.281	0.337642	0.0986555	1	1
ENSMUSG00000006576	Slc4a3	A930038D23Rik	13.0045	-0.458594	0.294255	1	1
ENSMUSG00000026235	Epha4	2900005C20Rik	4.15048	0.121445	0.351018	1	1
ENSMUSG00000004872	Pax3	Pax	13.4416	-0.266134	0.238638	1	1
ENSMUSG00000032908	Sgpp2	SPPase2	341.547	0.250896	0.158774	1	1
ENSMUSG00000102945	ENSMUSG00000102945		20.9821	-0.0153706	0.282135	1	1
ENSMUSG00000026245	Farsb	C76708	586.998	0.17257	0.146014	1	1
ENSMUSG00000104018	ENSMUSG00000104018		12.0389	0.0532404	0.256152	1	1
ENSMUSG00000090486	ENSMUSG00000090486		26.4209	0.405777	0.340955	1	1
ENSMUSG00000012187	Mogat1	0610030A14Rik	10.0711	0.115741	0.282519	1	1
ENSMUSG00000099364	ENSMUSG00000099364		12.2701	-0.281132	0.310577	1	1
ENSMUSG00000032883	Acsl3	2610510B12Rik	1041.72	0.310452	0.139607	1	1
ENSMUSG00000079470	Utp14b	4932411L21Rik	2354.34	0.236014	0.148653	1	1
ENSMUSG00000099377	Gm6159	EG620521	89.9054	0.150253	0.356119	1	1
ENSMUSG00000047330	Kcne4	AW487937	21.4039	0.160963	0.27648	1	1
ENSMUSG00000072978	ENSMUSG00000072978		2.41935	0.139451	0.392009	1	1
ENSMUSG00000050711	Scg2	Chgc	2.21206	-0.1083	0.356346	1	1
ENSMUSG00000054702	Ap1s3	1190009B22	6.66684	0.186371	0.333679	1	1
ENSMUSG00000073643	Wdfy1	1700013B03Rik	2068.39	-0.116361	0.169021	1	1
ENSMUSG00000026248	Mrpl44	1810030E18Rik	95.4557	0.0650843	0.174677	1	1
ENSMUSG00000026249	Serpine2	B230326M24Rik	24.8984	0.17203	0.266616	1	1
ENSMUSG00000096297	ENSMUSG00000096297		2.12507	0.00232226	0.345523	1	1
ENSMUSG00000099552	ENSMUSG00000099552		10.3398	0.461853	0.38054	1	1
ENSMUSG00000043230	Fam124b	A830043J08Rik	191.637	0.807901	0.184395	1	1
ENSMUSG00000101257	ENSMUSG00000101257		3.54948	0.0722131	0.325311	1	1
ENSMUSG00000103404	ENSMUSG00000103404		1.24432	0.0366464	0.386963	1	1
ENSMUSG00000004364	Cul3	KIAA0617	6237.18	-0.406904	0.230485	1	1
ENSMUSG00000103076	ENSMUSG00000103076		38.0817	-0.211561	0.230977	1	1
ENSMUSG00000103525	ENSMUSG00000103525		27.2642	0.0450672	0.237863	1	1
ENSMUSG00000101483	1700016L21Rik	CD11c-DTR	163.606	0.331599	0.164981	1	1
ENSMUSG00000038608	Dock10	9330153B10Rik	6.45175	0.166088	0.339668	1	1
ENSMUSG00000054976	Nyap2	9430031J16Rik	1.59804	0.170497	0.429747	0.977155	1
ENSMUSG00000100561	Gm7516	EG665145	6.09696	0.227504	0.358552	1	1
ENSMUSG00000055980	Irs1	G972	7.95621	0.81224	0.544694	0.339473	1
ENSMUSG00000026142	Rhbdd1	4930418P06Rik	863.372	-0.080319	0.127963	1	1
ENSMUSG00000104493	ENSMUSG00000104493		25.3217	-0.180194	0.243771	1	1
ENSMUSG00000067158	Col4a4	E130010M05Rik	148.881	-0.0383915	0.137802	1	1
ENSMUSG00000079465	Col4a3	[a]3(IV)	33.8161	0.410712	0.209761	1	1
ENSMUSG00000097564	ENSMUSG00000097564		4.61873	0.0439353	0.30392	1	1
ENSMUSG00000026150	Mff	5230400G24Rik	4387.34	-0.312001	0.143033	1	1
ENSMUSG00000101450	ENSMUSG00000101450		51.7051	-0.0393823	0.248296	1	1
ENSMUSG00000102280	ENSMUSG00000102280		3.50393	-0.0116525	0.299251	1	1
ENSMUSG00000026159	Agfg1	AU045498	3607.19	-0.131071	0.100699	1	1
ENSMUSG00000113880	ENSMUSG00000113880		15.1243	0.208417	0.252819	1	1
ENSMUSG00000113973	ENSMUSG00000113973		1.96189	0.0399596	0.370534	1	1
ENSMUSG00000053161	Daw1	4930563E19Rik	980.046	-0.209258	0.133468	1	1
ENSMUSG00000101896	Gm6244	EG621614	397.763	-0.375939	0.175925	1	1
ENSMUSG00000026163	Sphkap	4930544G21Rik	2769.54	0.253625	0.144382	1	1
ENSMUSG00000079140	ENSMUSG00000079140		10.9097	0.0808919	0.271739	1	1
ENSMUSG00000100580	ENSMUSG00000100580		47.9853	-0.0849683	0.159644	1	1
ENSMUSG00000045658	Pid1	5033414K04Rik	5.43155	0.245727	0.375724	1	1
ENSMUSG00000036766	Dner	A930026D19Rik	5.57688	0.182372	0.357189	1	1
ENSMUSG00000026219	Trip12	1110036I07Rik	31858	0.375597	0.147854	1	1
ENSMUSG00000103505	ENSMUSG00000103505		81.9972	0.0872417	0.241677	1	1
ENSMUSG00000104503	ENSMUSG00000104503		291.705	0.116515	0.215823	1	1
ENSMUSG00000073633	Fbxo36	0610008D19Rik	1888.03	-0.198523	0.150508	1	1
ENSMUSG00000026220	Slc16a14	1110004H10Rik	2.07447	-0.100558	0.366354	1	1
ENSMUSG00000052477	C130026I21Rik	4930565N07Rik	2.66717	0.300955	0.501885	0.592039	1
ENSMUSG00000064281	Rpl19-ps1	Gm15424	5.69852	-0.155141	0.300358	1	1
ENSMUSG00000089844	A530032D15Rik	Gm1888	7.51017	0.104921	0.285639	1	1
ENSMUSG00000089716	ENSMUSG00000089716		2.90226	0.151326	0.378301	1	1
ENSMUSG00000079455	ENSMUSG00000079455		2.96855	0.120396	0.391074	1	1
ENSMUSG00000089714	ENSMUSG00000089714		1.26537	0.466381	0.697208	0.157382	1
ENSMUSG00000070034	Sp110	5031415C07Rik	3.16271	0.271286	0.432807	0.892754	1
ENSMUSG00000070031	Sp140	Sp140	4.26279	0.191011	0.357164	1	1
ENSMUSG00000026222	Sp100	A430075G10Rik	6.12426	0.0276682	0.284137	1	1
ENSMUSG00000052760	A630001G21Rik	A630001G21Rik	3.08218	0.0522593	0.314011	1	1
ENSMUSG00000100217	9930111H07Rik	9930111H07Rik	10.7388	-1.32801	0.413492	0.100198	1
ENSMUSG00000036707	Cab39	39kD	1522.44	0.196533	0.101341	1	1
ENSMUSG00000026223	Itm2c	3110038L02Rik	165.737	0.114625	0.170555	1	1
ENSMUSG00000026224	4933407L21Rik	4933407L21Rik	14.2383	-0.19088	0.226508	1	1
ENSMUSG00000049608	Gpr55	CTF	8.53544	-0.0702867	0.247737	1	1
ENSMUSG00000100108	ENSMUSG00000100108		1.25859	-0.157237	0.436993	0.954849	1
ENSMUSG00000099342	Gm18180	Gm18180	8.02824	-0.0662849	0.270389	1	1
ENSMUSG00000026227	2810459M11Rik	2810459M11Rik	2.03289	0.0756217	0.378186	1	1
ENSMUSG00000026229	Psmd1	2410026J11Rik	1624.6	0.283837	0.143789	1	1
ENSMUSG00000077274	Gm22786	Gm22786	4.18841	-0.10426	0.30946	1	1
ENSMUSG00000026228	Htr2b	5-HT-2B	1.4691	0.0326387	0.387903	1	1
ENSMUSG00000103272	ENSMUSG00000103272		24.1095	-0.0680113	0.241734	1	1
ENSMUSG00000094638	ENSMUSG00000094638		2.01652	-0.104022	0.38538	1	1
ENSMUSG00000062590	Armc9	3830422A13Rik	2446.13	0.0326622	0.10285	1	1
ENSMUSG00000079445	B3gnt7	C330001H22Rik	2.52295	0.17908	0.403691	1	1
ENSMUSG00000026234	Ncl	B530004O11Rik	1840.21	0.315986	0.15779	1	1
ENSMUSG00000064823	Snord82	Rnu	65.3654	0.276787	0.197556	1	1
ENSMUSG00000073627	ENSMUSG00000073627		17.7256	0.673987	0.331112	1	1
ENSMUSG00000026237	Nmur1	FM-3	66.2963	0.103054	0.25746	1	1
ENSMUSG00000036574	Tex44	1700019O17Rik	1399.22	-0.997253	0.16428	0.730049	1
ENSMUSG00000101328	ENSMUSG00000101328		1.5588	0.306567	0.536517	0.468638	1
ENSMUSG00000026238	Ptma	Thym	782.357	0.125018	0.153325	1	1
ENSMUSG00000026239	Pde6d	AI841218	1704.12	-0.093387	0.175984	1	1
ENSMUSG00000102927	ENSMUSG00000102927		1.55691	0.222249	0.454857	0.807628	1
ENSMUSG00000026240	Cops7b	D1Wsu66	359.791	0.209048	0.117198	1	1
ENSMUSG00000103609	ENSMUSG00000103609		12.6925	-0.102687	0.241061	1	1
ENSMUSG00000053333	Dis3l2	4930429A22Rik	1373.59	-0.0836075	0.113577	1	1
ENSMUSG00000100768	ENSMUSG00000100768		88.5457	0.193801	0.181706	1	1
ENSMUSG00000104121	ENSMUSG00000104121		32.6285	0.0935076	0.23058	1	1
ENSMUSG00000102383	ENSMUSG00000102383		45.0258	0.0434265	0.217831	1	1
ENSMUSG00000104400	ENSMUSG00000104400		18.6021	-0.0550011	0.22897	1	1
ENSMUSG00000102293	ENSMUSG00000102293		11.0212	0.1021	0.262193	1	1
ENSMUSG00000102649	ENSMUSG00000102649		25.1109	0.126555	0.238797	1	1
ENSMUSG00000084106	Gm6136	EG620213	50.7621	-0.0782464	0.169183	1	1
ENSMUSG00000102571	ENSMUSG00000102571		33.3915	0.0782113	0.247208	1	1
ENSMUSG00000099401	ENSMUSG00000099401		4.31666	0.129477	0.308026	1	1
ENSMUSG00000102956	ENSMUSG00000102956		7.18063	0.0282356	0.264212	1	1
ENSMUSG00000103984	ENSMUSG00000103984		104.381	0.000277238	0.190731	1	1
ENSMUSG00000101940	Akp-ps1	EG208256	73.2351	0.486466	0.207351	1	1
ENSMUSG00000101625	ENSMUSG00000101625		36.4732	-0.203345	0.178605	1	1
ENSMUSG00000026246	Alppl2	Ak	24.1043	-0.0771795	0.209988	1	1
ENSMUSG00000036500	Akp3	Akp	6.91397	0.135784	0.33232	1	1
ENSMUSG00000026247	Ecel1	DI	26.5129	0.0938508	0.225179	1	1
ENSMUSG00000036480	Prss56	1700027L20Rik	350.557	-0.10326	0.131665	1	1
ENSMUSG00000026251	Chrnd	Ac	3.65531	0.247328	0.41271	1	1
ENSMUSG00000026254	Eif4e2	2700069E09Rik	4257.24	-0.0313094	0.137402	1	1
ENSMUSG00000088318	Gm26187	Gm26187	2.34023	0.0451108	0.36133	1	1
ENSMUSG00000026255	Efhd1	4931430I01Rik	6337.74	0.273901	0.159827	1	1
ENSMUSG00000089821	ENSMUSG00000089821		37.8428	0.278204	0.246852	1	1
ENSMUSG00000048000	Gigyf2	2610016F01Rik	4128.74	0.307521	0.125635	1	1
ENSMUSG00000079436	Kcnj13	Kir7.1	2.2183	0.00240706	0.342093	1	1
ENSMUSG00000026259	Ngef	Tim	2.50705	0.0843556	0.340317	1	1
ENSMUSG00000079434	Neu2	M	2.13451	0.134372	0.398331	1	1
ENSMUSG00000026288	Inpp5d	S	483.744	0.441925	0.139349	1	1
ENSMUSG00000026289	Atg16l1	1500009K01Rik	111.747	-0.183733	0.148857	1	1
ENSMUSG00000087968	Gm25395	Gm25395	149.195	-5.39941e-06	0.166257	1	1
ENSMUSG00000089281	Scarna6	MBI-4	224.012	-0.144174	0.154079	1	1
ENSMUSG00000056055	Sag	A	199.468	-0.417171	0.224158	1	1
ENSMUSG00000070738	Dgkd	AI841987	2672.4	0.0982361	0.111942	1	1
ENSMUSG00000101942	Gm19582	Gm19582	4.45896	-0.0163164	0.288627	1	1
ENSMUSG00000103996	ENSMUSG00000103996		5.38895	-0.0185744	0.31275	1	1
ENSMUSG00000103591	ENSMUSG00000103591		33.7974	-0.0887629	0.248758	1	1
ENSMUSG00000005501	Usp40	B230215L03Rik	449.89	-0.0872766	0.110853	1	1
ENSMUSG00000090124	Ugt1a7c	A10	12.4614	0.200364	0.27146	1	1
ENSMUSG00000090145	Ugt1a6b	A9	2.17403	0.279363	0.531264	0.479995	1
ENSMUSG00000054545	Ugt1a6a	UDPGT	20.9941	-0.0743318	0.226933	1	1
ENSMUSG00000081984	Dnajb3	Hsj	8568.98	-0.764551	0.178182	1	1
ENSMUSG00000089960	Ugt1a1	Gnt	15.2862	-0.00241438	0.245577	1	1
ENSMUSG00000079429	Mroh2a	Heatr7	12704.3	0.0215325	0.17233	1	1
ENSMUSG00000044783	A730008H23Rik	Fleg1	2578.2	0.62414	0.121937	1	1
ENSMUSG00000036251	Trpm8	CMR	132.757	-0.175416	0.155058	1	1
ENSMUSG00000085420	ENSMUSG00000085420		38.9534	-1.27269	0.24771	0.111272	1
ENSMUSG00000099553	Gm29538	Gm29538	1.37045	-0.20608	0.457911	0.801248	1
ENSMUSG00000100908	ENSMUSG00000100908		18.6047	0.452151	0.261447	1	1
ENSMUSG00000100798	Gm19589	Gm19589	81.3866	-0.500378	0.66763	0.212145	1
ENSMUSG00000049866	Arl4c	A	181.597	-0.292975	0.164727	1	1
ENSMUSG00000099378	1700067G17Rik	1700067G17Rik	99.8958	-0.430699	0.179901	1	1
ENSMUSG00000036206	Sh3bp4	AI594717	26.6294	-0.46921	0.24694	1	1
ENSMUSG00000055013	Agap1	Centg	325.991	-0.73955	0.127454	1	1
ENSMUSG00000104114	ENSMUSG00000104114		2.99425	-0.388183	0.471233	0.700337	1
ENSMUSG00000101662	ENSMUSG00000101662		1.37132	0.424474	0.663133	0.195517	1
ENSMUSG00000102009	ENSMUSG00000102009		439.347	-0.636188	0.129135	1	1
ENSMUSG00000088775	ENSMUSG00000088775		1.3119	-0.0337375	0.37272	1	1
ENSMUSG00000103252	ENSMUSG00000103252		3.71024	-0.245853	0.358016	1	1
ENSMUSG00000067081	Asb18	Asb-18	2.79009	0.107514	0.357558	1	1
ENSMUSG00000026301	Iqca	4930465P12Rik	1896.68	0.226222	0.144548	1	1
ENSMUSG00000100850	ENSMUSG00000100850		48.9208	0.0553607	0.162634	1	1
ENSMUSG00000044337	Ackr3	AW541270	2.69954	0.0249126	0.335219	1	1
ENSMUSG00000103292	ENSMUSG00000103292		1.27386	0.122537	0.452486	0.927922	1
ENSMUSG00000034432	Cops8	9430009J09Rik	500.898	0.145046	0.0991777	1	1
ENSMUSG00000048126	Col6a3	AI507288	59.0703	0.804337	0.238494	1	1
ENSMUSG00000026303	Mlph	2210418F23Rik	7.99713	-1.43987	0.559727	0.0556189	1
ENSMUSG00000026304	Rab17	AW413472	2.45076	0.266929	0.459622	0.76979	1
ENSMUSG00000026305	Lrrfip1	AU024550	24.9499	0.139389	0.213319	1	1
ENSMUSG00000070732	Rbm44	Gm817	5688.7	0.119248	0.124082	1	1
ENSMUSG00000034353	Ramp1	9130218E19Rik	32.4264	0.322471	0.2617	1	1
ENSMUSG00000034343	Ube2f	2510010F15Rik	1099.68	-0.389923	0.14217	1	1
ENSMUSG00000083064	ENSMUSG00000083064		80.0086	0.102869	0.205459	1	1
ENSMUSG00000026307	Scly	9830169H08	901.114	0.803278	0.135492	1	1
ENSMUSG00000090322	ENSMUSG00000090322		2.36363	0.00516	0.367105	1	1
ENSMUSG00000049515	Espnl	Gm556	44.9231	0.00320837	0.213437	1	1
ENSMUSG00000026308	Klhl30	4631423F02Rik	7.65838	0.106987	0.280424	1	1
ENSMUSG00000047443	Erfe	4832406C22	15.6784	0.38388	0.278721	1	1
ENSMUSG00000026309	Ilkap	0710007A14Rik	151.484	-0.340597	0.133619	1	1
ENSMUSG00000100253	1700020N18Rik	1700020N18Rik	869.846	0.0748579	0.164727	1	1
ENSMUSG00000067071	Hes6	AI326893	10.2636	-0.0108237	0.249939	1	1
ENSMUSG00000055866	Per2	mKIAA0347	204.819	0.10221	0.11104	1	1
ENSMUSG00000101958	Gm19085	Gm19085	5.51271	0.166236	0.307762	1	1
ENSMUSG00000034292	Traf3ip1	3930402D05Rik	2717.24	-0.0364872	0.16456	1	1
ENSMUSG00000026311	Asb1	1700029O08Rik	1242.28	-0.353727	0.184397	1	1
ENSMUSG00000102745	ENSMUSG00000102745		91.5927	0.233398	0.196178	1	1
ENSMUSG00000026313	Hdac4	4932408F19Rik	509.647	0.456795	0.126158	1	1
ENSMUSG00000102565	ENSMUSG00000102565		2.56584	0.0191962	0.33882	1	1
ENSMUSG00000101522	ENSMUSG00000101522		2.198	-0.121934	0.391939	1	1
ENSMUSG00000026260	Ndufa10	2900053E13Rik	366.613	0.0462486	0.15089	1	1
ENSMUSG00000058904	Olfr1413	MOR208	2.94828	0.0597494	0.331054	1	1
ENSMUSG00000097001	ENSMUSG00000097001		6.82136	0.0313155	0.284644	1	1
ENSMUSG00000073616	Cops9	1110002M09Rik	304.957	-0.180252	0.140178	1	1
ENSMUSG00000099665	ENSMUSG00000099665		14.7418	-0.81698	0.374432	0.666113	1
ENSMUSG00000034220	Gpc1	AI462976	31.882	0.00773352	0.195743	1	1
ENSMUSG00000034212	Ankmy1	4930483I10Rik	2422.89	0.251959	0.0827741	1	1
ENSMUSG00000047067	Dusp28	0710001B24Rik	18.7851	0.0737963	0.210019	1	1
ENSMUSG00000097251	5033417F24Rik	6330419D11Rik	25.389	-0.573653	0.27381	1	1
ENSMUSG00000026269	Rnpepl1	1110014H17Rik	437.71	-0.698104	0.162496	1	1
ENSMUSG00000100632	9430060I03Rik	9430060I03Rik	17.3889	0.124495	0.220875	1	1
ENSMUSG00000026270	Capn10	AW049679	328.341	0.0917011	0.106568	1	1
ENSMUSG00000026271	Gpr35	KPG_007	38.5952	0.0669118	0.213073	1	1
ENSMUSG00000100021	ENSMUSG00000100021		1.31798	-0.230743	0.488178	0.65054	1
ENSMUSG00000045091	Aqp12	AB084104	3.84608	-0.101687	0.328475	1	1
ENSMUSG00000084989	Crocc2	E030010N08Rik	4.75283	1.52901	0.717477	0.0313879	1
ENSMUSG00000047793	Sned1	6720455I24Rik	684.857	0.512824	0.292573	1	1
ENSMUSG00000026273	Mterf4	1810059A23Rik	591.758	-0.0987748	0.130568	1	1
ENSMUSG00000101172	Gm28535	Gm28535	18.198	0.231623	0.24145	1	1
ENSMUSG00000100351	Gm7867	EG665966	88.0801	0.230873	0.222757	1	1
ENSMUSG00000026274	Pask	P	8311.5	0.368717	0.141246	1	1
ENSMUSG00000026275	Ppp1r7	2310014J01Rik	1684.25	0.101536	0.161826	1	1
ENSMUSG00000098689	Mir6345	Gm27819	1.68256	0.0846882	0.384704	1	1
ENSMUSG00000064389	Gm26446	Gm26446	1.5412	0.448251	0.653875	0.221057	1
ENSMUSG00000034107	Ano7	IPC	10.2321	0.477279	0.350537	1	1
ENSMUSG00000034088	Hdlbp	1110005P14Rik	7475.56	0.103018	0.213922	1	1
ENSMUSG00000090489	Gm17415	Gm17415	25.8448	1.36058	0.324716	0.0787763	1
ENSMUSG00000026276	Septin2	AW208991	686.938	0.0318924	0.167555	1	1
ENSMUSG00000034066	Farp2	AI465173	108.873	0.135594	0.13333	1	1
ENSMUSG00000103854	ENSMUSG00000103854		3.78951	0.0754988	0.329241	1	1
ENSMUSG00000026277	Stk25	1500019J11Rik	2153.91	0.0554394	0.108977	1	1
ENSMUSG00000100927	ENSMUSG00000100927		137.405	-0.0206271	0.142249	1	1
ENSMUSG00000026278	Bok	mat	4.87092	-0.0630729	0.329848	1	1
ENSMUSG00000026279	Thap4	2010320B01Rik	1783.08	0.235177	0.162501	1	1
ENSMUSG00000101952	ENSMUSG00000101952		14.5615	-0.0465452	0.240318	1	1
ENSMUSG00000026280	Atg4b	2510009N07Rik	642.89	0.265074	0.144128	1	1
ENSMUSG00000026281	Dtymk	AU044245	749.715	-0.0981478	0.118031	1	1
ENSMUSG00000026283	Ing5	1700001C14Rik	748.538	0.203819	0.103494	1	1
ENSMUSG00000073609	D2hgdh	AA408776	57.1084	-0.45758	0.279692	1	1
ENSMUSG00000093805	Gal3st2b	Gal3ST-2	1.25236	0.34418	0.631733	0.21564	1
ENSMUSG00000100990	Gm7891	EG666012	6.22103	0.302479	0.348931	1	1
ENSMUSG00000100347	Gm7895	EG666025	68.068	-0.482558	0.180385	1	1
ENSMUSG00000100518	4930440C22Rik	4930440C22Rik	94.1614	-0.576253	0.256283	1	1
ENSMUSG00000051185	Fam174a	2310044D20Rik	1528.32	-0.254312	0.147189	1	1
ENSMUSG00000103973	ENSMUSG00000103973		61.9922	0.158549	0.184998	1	1
ENSMUSG00000081051	Gm15427	Gm15427	28.1397	-0.566565	0.23824	1	1
ENSMUSG00000040710	St8sia4	P	4.62049	0.168476	0.338781	1	1
ENSMUSG00000100777	4930598F16Rik	4930598F16Rik	10.1513	-0.139881	0.256493	1	1
ENSMUSG00000102658	ENSMUSG00000102658		19.1943	0.431977	0.306317	1	1
ENSMUSG00000100336	ENSMUSG00000100336		178.792	-0.552623	0.168493	1	1
ENSMUSG00000040693	Slco4c1	9530051F04	1.57137	-0.0160345	0.356895	1	1
ENSMUSG00000045463	Slco6b1	1700022M03Rik	1841.43	-0.860925	0.146504	1	1
ENSMUSG00000044757	ENSMUSG00000044757		19.9664	0.0968085	0.22484	1	1
ENSMUSG00000026331	Slco6c1	4933404A18Rik	6325.53	-0.297239	0.161871	1	1
ENSMUSG00000100484	Gm7133	EG634331	1424.71	-0.236698	0.148812	1	1
ENSMUSG00000101348	Gm7135	EG634346	1810.62	-0.356651	0.142502	1	1
ENSMUSG00000103179	ENSMUSG00000103179		1.30726	-0.132128	0.44293	0.962263	1
ENSMUSG00000044768	Macir	AI987691	370.734	-0.342405	0.124945	1	1
ENSMUSG00000040648	Ppip5k2	AW555814	1938.67	0.287162	0.106246	1	1
ENSMUSG00000026333	Gin1	4930429M06Rik	582.307	0.170886	0.134904	1	1
ENSMUSG00000026335	Pam	PH	262.425	0.0169589	0.126439	1	1
ENSMUSG00000104140	ENSMUSG00000104140		4.24554	-0.123134	0.325058	1	1
ENSMUSG00000089782	ENSMUSG00000089782		32.8354	-0.0582639	0.208983	1	1
ENSMUSG00000089706	B230216N24Rik	B230216N24Rik	8.20415	0.372333	0.394804	1	1
ENSMUSG00000100182	1810006J02Rik	1810006J02Rik	3.03303	-0.224867	0.421193	0.974478	1
ENSMUSG00000026336	Slco6d1	4921511I05Rik	3137.08	-0.0920256	0.121311	1	1
ENSMUSG00000089791	ENSMUSG00000089791		411.129	0.0183928	0.211088	1	1
ENSMUSG00000100009	ENSMUSG00000100009		1.79196	0.0340445	0.386587	1	1
ENSMUSG00000099686	ENSMUSG00000099686		6.80202	-0.171352	0.286657	1	1
ENSMUSG00000082431	ENSMUSG00000082431		35.1852	-0.738354	0.32868	0.942342	1
ENSMUSG00000099835	ENSMUSG00000099835		3.73766	1.09804	0.961327	0.0320407	1
ENSMUSG00000100794	ENSMUSG00000100794		7.83731	-0.288799	0.315576	1	1
ENSMUSG00000100684	Gm20268	Gm20268	741.005	-1.1475	0.199873	0.25036	1
ENSMUSG00000100222	Psmb6-ps2	EG383650	2.02108	-0.742461	0.788909	0.105088	1
ENSMUSG00000102325	ENSMUSG00000102325		2.80323	-0.0976543	0.356004	1	1
ENSMUSG00000050840	Cdh20	Cdh7	9.36783	-0.896392	0.491376	0.356398	1
ENSMUSG00000047496	Rnf152	A930029B02Rik	24.8471	0.030245	0.211383	1	1
ENSMUSG00000101214	ENSMUSG00000101214		37.4172	0.0266295	0.192729	1	1
ENSMUSG00000056536	Pign	Gm20308	1201.13	0.18543	0.110962	1	1
ENSMUSG00000100672	ENSMUSG00000100672		12.5586	0.00376595	0.244381	1	1
ENSMUSG00000026319	Relch	2310035C23Rik	568.063	0.238307	0.145155	1	1
ENSMUSG00000104044	ENSMUSG00000104044		25.2388	0.093966	0.247364	1	1
ENSMUSG00000026321	Tnfrsf11a	Ly109	3.79745	0.788233	0.703441	0.169067	1
ENSMUSG00000102690	ENSMUSG00000102690		1.48047	-0.0407583	0.405149	1	1
ENSMUSG00000099843	Gm7160	EG635504	44.4909	0.224015	0.204887	1	1
ENSMUSG00000038866	Zcchc2	9930114B20Rik	4641.72	0.424351	0.155875	1	1
ENSMUSG00000097612	ENSMUSG00000097612		1.55994	0.103658	0.424257	1	1
ENSMUSG00000101583	Gm20753	Gm20753	99.9962	-0.296098	0.156632	1	1
ENSMUSG00000044340	Phlpp1	AI836256	5776.35	-0.423877	0.154473	1	1
ENSMUSG00000103291	ENSMUSG00000103291		35.9938	-0.0937788	0.183149	1	1
ENSMUSG00000057329	Bcl2	AW986256	2.76122	0.128099	0.34073	1	1
ENSMUSG00000009905	Kdsr	6330410P18Rik	35.8912	-0.0386649	0.188383	1	1
ENSMUSG00000009907	Vps4b	8030489C12Rik	626.79	0.167374	0.100098	1	1
ENSMUSG00000084228	Gm8080	EG666394	1.54368	0.00136969	0.38168	1	1
ENSMUSG00000087210	ENSMUSG00000087210		8.90616	-0.0663149	0.288976	1	1
ENSMUSG00000067001	Serpinb7	4631416M05Rik	3.97976	0.0149457	0.316593	1	1
ENSMUSG00000062345	Serpinb2	PA	7.15466	0.0859511	0.312804	1	1
ENSMUSG00000092572	Serpinb10	9830131G07	1.62434	-0.390826	0.600547	0.312158	1
ENSMUSG00000026315	Serpinb8	CA	2.73887	0.44018	0.612925	0.298578	1
ENSMUSG00000086161	Gm15389	Gm15389	33.2762	-0.104961	0.280996	1	1
ENSMUSG00000096241	ENSMUSG00000096241		3.27167	-0.210936	0.36086	1	1
ENSMUSG00000100457	D830032E09Rik	D830032E09Rik	8.01628	-0.0656207	0.258487	1	1
ENSMUSG00000099484	ENSMUSG00000099484		11.1702	0.286816	0.377307	1	1
ENSMUSG00000100041	Gm5702	EG435640	11.0089	-0.33968	0.326112	1	1
ENSMUSG00000100025	Gm8141	EG666508	1.45404	0.234927	0.515556	0.532048	1
ENSMUSG00000026312	Cdh7	9330156F07Rik	1.3638	0.206404	0.469167	0.746292	1
ENSMUSG00000038702	Dsel	9330132E09Rik	47.1015	0.201099	0.217104	1	1
ENSMUSG00000101054	ENSMUSG00000101054		3.76253	-0.185537	0.347813	1	1
ENSMUSG00000070695	Cntnap5a	Casp	98.6081	0.00876427	0.180779	1	1
ENSMUSG00000099870	Gm7200	EG637083	11.6457	0.0868686	0.246178	1	1
ENSMUSG00000026374	Tsn	2610034C24Rik	363.265	0.230269	0.111354	1	1
ENSMUSG00000026377	Nifk	AI852665	216.224	0.447943	0.142483	1	1
ENSMUSG00000064302	Clasp1	1700030C23Rik	2281.73	0.0662499	0.0967823	1	1
ENSMUSG00000026380	Tfcp2l1	1810030F05Rik	102.37	0.201815	0.18837	1	1
ENSMUSG00000048402	Gli2	Gli2	11.7309	0.287694	0.307837	1	1
ENSMUSG00000099860	ENSMUSG00000099860		8.25588	-0.0696661	0.275887	1	1
ENSMUSG00000101179	ENSMUSG00000101179		2.87717	-0.08602	0.323653	1	1
ENSMUSG00000037035	Inhbb	Inhbb	16.3161	-0.302926	0.264487	1	1
ENSMUSG00000004451	Ralb	5730472O18Rik	73.8837	-0.0407489	0.173497	1	1
ENSMUSG00000098447	ENSMUSG00000098447		52.574	0.0223594	0.165757	1	1
ENSMUSG00000098923	Tmem185b	2500001K11Rik	107.008	0.219719	0.140486	1	1
ENSMUSG00000101731	3830432H09Rik	3830432H09Rik	8.35806	-0.0723966	0.279271	1	1
ENSMUSG00000084505	Gm25322	Gm25322	1.45917	0.16364	0.442302	0.918165	1
ENSMUSG00000026383	Epb41l5	1700030C16Rik	1120.78	0.259538	0.116376	1	1
ENSMUSG00000102687	ENSMUSG00000102687		16.8235	0.0221464	0.253537	1	1
ENSMUSG00000026384	Ptpn4	PTPM	3002.02	0.00909924	0.134501	1	1
ENSMUSG00000103146	ENSMUSG00000103146		105.133	0.00741132	0.201122	1	1
ENSMUSG00000100042	Gm29658	Gm29658	5.77733	0.230401	0.332232	1	1
ENSMUSG00000100636	Gm3551	Gm3551	13.2354	0.0859481	0.248365	1	1
ENSMUSG00000101224	ENSMUSG00000101224		9.65252	-0.0334758	0.247325	1	1
ENSMUSG00000036975	Tmem177	2300008B03Rik	428.443	-0.291684	0.170871	1	1
ENSMUSG00000036962	Cfap221	Gm101	1193.7	0.131963	0.0990443	1	1
ENSMUSG00000026387	Sctr	6530402O03Rik	10.3478	0.0346008	0.259208	1	1
ENSMUSG00000026385	Dbi	ACBD1	320.15	0.0308641	0.14537	1	1
ENSMUSG00000026388	3110009E18Rik	3110009E18Rik	105.641	0.16104	0.168557	1	1
ENSMUSG00000026389	Steap3	1010001D01Rik	3.93363	0.326514	0.419358	0.936418	1
ENSMUSG00000101275	ENSMUSG00000101275		86.7037	0.26298	0.200938	1	1
ENSMUSG00000026390	Marco	AI323439	2.20419	-0.196432	0.397216	1	1
ENSMUSG00000097881	Celrr	AI8482	7.12878	0.0943706	0.31097	1	1
ENSMUSG00000104332	ENSMUSG00000104332		4.1501	0.021719	0.314499	1	1
ENSMUSG00000003721	Insig2	2900053I11Rik	687.284	-0.0103387	0.150501	1	1
ENSMUSG00000104253	ENSMUSG00000104253		29.9517	0.424617	0.459996	0.733651	1
ENSMUSG00000101791	ENSMUSG00000101791		1.61003	0.149863	0.437956	0.960079	1
ENSMUSG00000026339	Ccdc93	4633402D15Rik	506.106	-0.378737	0.203637	1	1
ENSMUSG00000085857	ENSMUSG00000085857		6.3976	-0.576789	0.469934	0.636736	1
ENSMUSG00000050534	Htr5b	5-Ht5b	105.781	0.144583	0.174051	1	1
ENSMUSG00000001674	Ddx18	2310005B10Rik	727.922	0.188715	0.130688	1	1
ENSMUSG00000036815	Dpp10	6430601K09Rik	123.116	0.119973	0.164316	1	1
ENSMUSG00000102801	ENSMUSG00000102801		12.7369	-0.27399	0.335412	1	1
ENSMUSG00000101985	ENSMUSG00000101985		2.75022	0.250213	0.41372	0.997927	1
ENSMUSG00000101994	Gm18875	Gm18875	1.6481	0.218037	0.591037	0.213809	1
ENSMUSG00000102940	ENSMUSG00000102940		3.15402	0.345672	0.721813	0.0596772	1
ENSMUSG00000099574	ENSMUSG00000099574		100.543	-1.03558	0.215174	0.523301	1
ENSMUSG00000026341	Actr3	1200003A09Rik	716.737	0.460658	0.115184	1	1
ENSMUSG00000102063	ENSMUSG00000102063		2.76042	0.0359733	0.330455	1	1
ENSMUSG00000026342	Slc35f5	1300003P13Rik	194.925	0.383476	0.12498	1	1
ENSMUSG00000026343	Gpr39	4933415E13Rik	135.759	1.37678	0.233332	0.0403247	1
ENSMUSG00000026344	Lypd1	2700050C12Rik	3.35317	0.408425	0.505104	0.579878	1
ENSMUSG00000049690	Nckap5	8430408F21	31.8433	0.129324	0.199773	1	1
ENSMUSG00000036155	Mgat5	4930471A21Rik	1532.1	0.149042	0.133592	1	1
ENSMUSG00000104378	ENSMUSG00000104378		1.65262	-0.0431669	0.380845	1	1
ENSMUSG00000099471	Gm8451	EG667090	3.20815	-0.127385	0.323803	1	1
ENSMUSG00000065687	Gm23734	Gm23734	18.033	-0.155445	0.251286	1	1
ENSMUSG00000103390	ENSMUSG00000103390		16.8027	0.131642	0.243492	1	1
ENSMUSG00000026347	Tmem163	2610024A01Rik	6.04185	0.365319	0.378206	1	1
ENSMUSG00000102014	2900009J06Rik	2900009J06Rik	11.3254	-0.166537	0.257946	1	1
ENSMUSG00000026349	Ccnt2	2900041I18Rik	478.662	0.571664	0.104056	1	1
ENSMUSG00000036104	Rab3gap1	1700003B17Rik	952.794	0.251191	0.0709267	1	1
ENSMUSG00000036086	Zranb3	4933425L19Rik	617.422	0.0600535	0.0841166	1	1
ENSMUSG00000099760	ENSMUSG00000099760		3.07194	-0.170051	0.347623	1	1
ENSMUSG00000104164	ENSMUSG00000104164		158.431	-0.0176653	0.214259	1	1
ENSMUSG00000058603	Rpl28-ps1	Gm15435	14.3131	-0.0374716	0.219169	1	1
ENSMUSG00000102782	ENSMUSG00000102782		17.7415	-0.159491	0.247415	1	1
ENSMUSG00000103999	ENSMUSG00000103999		18.5036	-0.184195	0.220738	1	1
ENSMUSG00000056211	R3hdm1	R3hdm	3635.03	-0.0447914	0.163528	1	1
ENSMUSG00000104239	ENSMUSG00000104239		38.7776	0.0473937	0.235666	1	1
ENSMUSG00000102179	ENSMUSG00000102179		48.1789	0.109153	0.246421	1	1
ENSMUSG00000103497	ENSMUSG00000103497		62.8247	0.176754	0.238952	1	1
ENSMUSG00000026353	Ubxn4	1300013G12Rik	5688.82	0.113349	0.108985	1	1
ENSMUSG00000026354	Lct	Gm100	53.677	-0.279405	0.216206	1	1
ENSMUSG00000026355	Mcm6	ASP-l1	444.556	0.48822	0.144729	1	1
ENSMUSG00000026356	Dars	5730439G15Rik	2186.35	-0.343133	0.188638	1	1
ENSMUSG00000100078	ENSMUSG00000100078		6.87691	-0.135647	0.266937	1	1
ENSMUSG00000045382	Cxcr4	CD184	2.07188	0.0826168	0.356369	1	1
ENSMUSG00000097283	ENSMUSG00000097283		15.0403	-0.0306212	0.289127	1	1
ENSMUSG00000042581	Thsd7b	1700074E13Rik	725.448	-0.150038	0.129309	1	1
ENSMUSG00000089648	Gm15790	Gm15790	1.75938	0.00776522	0.358054	1	1
ENSMUSG00000094122	ENSMUSG00000094122		2.18597	-0.096197	0.347775	1	1
ENSMUSG00000102800	ENSMUSG00000102800		4.44605	0.0585156	0.310805	1	1
ENSMUSG00000103803	ENSMUSG00000103803		4.02653	0.370383	0.453143	0.774572	1
ENSMUSG00000100623	ENSMUSG00000100623		38.758	0.172226	0.267091	1	1
ENSMUSG00000026401	Cd55b	AI323748	2688.92	-0.200561	0.167683	1	1
ENSMUSG00000087691	Cd55os	Gm15674	165.685	0.0319609	0.138109	1	1
ENSMUSG00000086825	ENSMUSG00000086825		40.3105	0.373591	0.260104	1	1
ENSMUSG00000026399	Cd55	Daf	665.628	0.602758	0.102844	1	1
ENSMUSG00000085526	ENSMUSG00000085526		346.27	0.213341	0.227375	1	1
ENSMUSG00000102139	ENSMUSG00000102139		144.289	-0.00940012	0.2283	1	1
ENSMUSG00000103751	ENSMUSG00000103751		175.477	0.0413594	0.240834	1	1
ENSMUSG00000042554	Zp3r	AV264399	1492.83	-0.842264	0.221461	1	1
ENSMUSG00000026405	C4bp	AI195242	5.06849	0.296609	0.405591	1	1
ENSMUSG00000101904	ENSMUSG00000101904		27.4237	0.0554576	0.21783	1	1
ENSMUSG00000100257	ENSMUSG00000100257		80.541	-0.559809	0.195187	1	1
ENSMUSG00000026409	Pfkfb2	4930568D07Rik	602.977	-0.039281	0.174042	1	1
ENSMUSG00000046404	Yod1	6330564D18Rik	899.356	-0.736418	0.116998	1	1
ENSMUSG00000104515	ENSMUSG00000104515		15.2175	0.0492911	0.221271	1	1
ENSMUSG00000042510	AA986860	E030025M07	61.624	-0.314902	0.21419	1	1
ENSMUSG00000099556	ENSMUSG00000099556		2.77375	0.217252	0.403579	1	1
ENSMUSG00000100106	Gm28856	Gm28856	3.60178	0.359916	0.438053	0.840579	1
ENSMUSG00000026415	Fcamr	Fcamr	3.71633	0.0201821	0.328335	1	1
ENSMUSG00000026417	Pigr	Pigr	1.30065	0.0703178	0.40131	1	1
ENSMUSG00000042474	Fcmr	1810037B05Rik	53.6342	-0.989504	0.415973	0.363596	1
ENSMUSG00000102856	ENSMUSG00000102856		18.767	0.0752041	0.232787	1	1
ENSMUSG00000016526	Dyrk3	BC006704	5626.12	-0.108577	0.144386	1	1
ENSMUSG00000026427	Eif2d	D1Ertd5	325.976	0.0893042	0.133427	1	1
ENSMUSG00000026430	Rassf5	1300019G20Rik	4.73278	0.283421	0.368814	1	1
ENSMUSG00000042349	Ikbke	AW558201	61.4561	0.168757	0.199285	1	1
ENSMUSG00000026425	Srgap2	9930124L22Rik	1317.25	0.644832	0.0972428	1	1
ENSMUSG00000102733	ENSMUSG00000102733		7.44674	0.0727811	0.303456	1	1
ENSMUSG00000104060	ENSMUSG00000104060		38.5452	0.0852616	0.215301	1	1
ENSMUSG00000101778	ENSMUSG00000101778		22.8692	0.190113	0.235802	1	1
ENSMUSG00000099959	ENSMUSG00000099959		2.22751	0.00380675	0.332685	1	1
ENSMUSG00000076287	ENSMUSG00000076287		2.03087	0.242036	0.488566	0.647271	1
ENSMUSG00000055184	Fam72a	2700049P18Rik	162.202	0.412564	0.130506	1	1
ENSMUSG00000004552	Ctse	A430072O03Rik	8.32146	0.535289	0.44496	0.740693	1
ENSMUSG00000052688	Rab7b	5430435G22Rik	4.73901	0.275249	0.368243	1	1
ENSMUSG00000042268	Slc26a9	E030002L01Rik	4.17081	0.431551	0.459897	0.731973	1
ENSMUSG00000042251	Pm20d1	4732466D17Rik	2.3345	0.383311	0.551001	0.43978	1
ENSMUSG00000013275	Slc41a1	AI573938	303.145	0.768951	0.124963	1	1
ENSMUSG00000026433	Rab29	Rab	4.50891	0.077936	0.31447	1	1
ENSMUSG00000026434	Nucks1	2700010L10Rik	408.1	0.146531	0.105657	1	1
ENSMUSG00000103569	ENSMUSG00000103569		55.7144	0.0700138	0.227831	1	1
ENSMUSG00000026435	Slc45a3	2210413P12Rik	4.81893	0.200252	0.353964	1	1
ENSMUSG00000026436	Elk4	2310011G17Rik	149.878	0.183921	0.119316	1	1
ENSMUSG00000103966	ENSMUSG00000103966		2.70109	0.00627854	0.314922	1	1
ENSMUSG00000079330	Lemd1	4930540I23Rik	623.13	-0.764533	0.168643	1	1
ENSMUSG00000097540	ENSMUSG00000097540		10.0893	-0.201809	0.26135	1	1
ENSMUSG00000042115	Klhdc8a	A630065K24Rik	4.94442	0.235604	0.384359	1	1
ENSMUSG00000009772	Nuak2	1200013B22Rik	31.9625	0.809305	0.2598	1	1
ENSMUSG00000042066	Tmcc2	1110063G11Rik	20.9444	-0.019039	0.207848	1	1
ENSMUSG00000042046	Dstyk	A930019K20Rik	169.561	0.190275	0.133538	1	1
ENSMUSG00000097760	6030442K20Rik	6030442K20Rik	21.9758	-0.0725367	0.235669	1	1
ENSMUSG00000026439	Rbbp5	4933411J24Rik	410.107	0.28055	0.146169	1	1
ENSMUSG00000048174	Tmem81	4930429O20Rik	536.585	-0.293049	0.194945	1	1
ENSMUSG00000053024	Cntn2	D130012K04Rik	1.34573	-0.147495	0.440443	0.950118	1
ENSMUSG00000026442	Nfasc	AA387016	16.349	0.0564318	0.249886	1	1
ENSMUSG00000101126	Gm10538	Gm10538	99.4414	0.35892	0.237192	1	1
ENSMUSG00000054387	Mdm4	4933417N07Rik	3333.32	0.24531	0.069782	1	1
ENSMUSG00000100228	Gm29257	Gm29257	10.2779	-0.432288	0.333637	1	1
ENSMUSG00000026447	Pik3c2b	C330011J12Rik	28.3263	0.12372	0.200518	1	1
ENSMUSG00000102425	ENSMUSG00000102425		18.2472	0.368064	0.266584	1	1
ENSMUSG00000046062	Ppp1r15b	1810033K10Rik	1002.53	0.331274	0.15228	1	1
ENSMUSG00000041757	Plekha6	9530028L01Rik	1282.28	-0.0869013	0.210347	1	1
ENSMUSG00000101693	Gm19461	Gm19461	21.1479	-0.553069	0.264415	1	1
ENSMUSG00000070645	Ren1	D19352	7.80879	-0.142071	0.282995	1	1
ENSMUSG00000070644	Etnk2	4933417N20Rik	29.521	-0.165526	0.207085	1	1
ENSMUSG00000070643	Sox13	AA407916	18.0066	0.277705	0.236479	1	1
ENSMUSG00000090553	Snrpe	AL022645	272.362	0.169982	0.157508	1	1
ENSMUSG00000097014	ENSMUSG00000097014		56.2414	0.103124	0.162925	1	1
ENSMUSG00000102976	Zc3h11a	1110003F06Rik	182.058	0.169946	0.200912	1	1
ENSMUSG00000094410	Zbed6	Gm38394	37.8452	0.0107442	0.214268	1	1
ENSMUSG00000051998	Lax1	A530029E09	6.52649	0.0134995	0.295595	1	1
ENSMUSG00000026463	Atp2b4	PMC	2777.81	0.219257	0.104492	1	1
ENSMUSG00000103166	ENSMUSG00000103166		2.36114	0.0956411	0.379803	1	1
ENSMUSG00000100830	Gm28441	Gm28441	15.7384	1.06986	0.385259	0.30443	1
ENSMUSG00000010311	Optc	Optc	1.29116	-0.0767244	0.377986	1	1
ENSMUSG00000041577	Prelp	7330409J17Rik	10.8952	-0.520178	0.369854	1	1
ENSMUSG00000041559	Fmod	AI131919	2.34234	0.110787	0.375507	1	1
ENSMUSG00000020423	Btg2	A	79.6015	0.849152	0.22656	1	1
ENSMUSG00000026450	Chit1	2300002L19Rik	118.833	-0.0116975	0.172008	1	1
ENSMUSG00000042429	Adora1	A	29.4314	-0.493806	0.265715	1	1
ENSMUSG00000026458	Ppfia4	100042382	348.495	0.189513	0.205131	1	1
ENSMUSG00000042305	Tmem183a	1300007B12Rik	941.72	-0.151843	0.125069	1	1
ENSMUSG00000050526	Mgat4f	4933406M09Rik	519.628	0.41557	0.173523	1	1
ENSMUSG00000026456	Cyb5r1	1500005G05Rik	24.1759	-0.200858	0.20538	1	1
ENSMUSG00000026457	Adipor1	2810031L11Rik	1123.73	-0.302065	0.146769	1	1
ENSMUSG00000101061	ENSMUSG00000101061		2.53299	0.0370077	0.338239	1	1
ENSMUSG00000102722	ENSMUSG00000102722		22.0721	-0.562142	0.278839	1	1
ENSMUSG00000026455	Klhl12	C3i	1448.62	-0.130719	0.10107	1	1
ENSMUSG00000042229	Rabif	AI842864	112.142	-0.211031	0.150755	1	1
ENSMUSG00000077202	Gm25612	Gm25612	3.3676	0.146678	0.370451	1	1
ENSMUSG00000046367	Mgat4e	4931440L10Rik	346.773	-1.14459	0.111151	0.129374	1
ENSMUSG00000042207	Kdm5b	2010009J12Rik	9497.4	0.0637894	0.0879921	1	1
ENSMUSG00000026452	Syt2	IP4BP	2.44513	0.115047	0.388811	1	1
ENSMUSG00000073557	Ppp1r12b	1810037O03Rik	877.258	0.599463	0.131497	1	1
ENSMUSG00000103614	ENSMUSG00000103614		18.7477	0.734775	0.396406	0.717588	1
ENSMUSG00000103976	ENSMUSG00000103976		109.534	0.493701	0.230283	1	1
ENSMUSG00000101168	ENSMUSG00000101168		17.8224	0.594864	0.329131	1	1
ENSMUSG00000026429	Ube2t	2700084L22Rik	733.141	0.0748943	0.156216	1	1
ENSMUSG00000042793	Lgr6	A530037C04Rik	113.739	-0.213763	0.169056	1	1
ENSMUSG00000097993	Ptprv	E	9.33316	0.998267	0.446024	0.321956	1
ENSMUSG00000031506	Ptpn7	BPTP	3.92638	-0.071332	0.313419	1	1
ENSMUSG00000026426	Arl8a	1110033P22Rik	24.0202	-0.247665	0.214936	1	1
ENSMUSG00000079139	Gm4204	Gm4204	124.339	0.298631	0.187318	1	1
ENSMUSG00000097680	ENSMUSG00000097680		40.8747	0.230025	0.229565	1	1
ENSMUSG00000003051	Elf3	ES	3.60747	0.718217	0.682097	0.198907	1
ENSMUSG00000041926	Rnpep	Rnpep	626.222	-0.232764	0.131328	1	1
ENSMUSG00000062580	Timm17a	17kD	692.903	0.0137001	0.142776	1	1
ENSMUSG00000048096	Lmod1	9530015K06Rik	3.21306	0.420057	0.499026	0.598382	1
ENSMUSG00000041889	Shisa4	9330132O05Rik	1.53027	-0.00876185	0.391972	1	1
ENSMUSG00000041879	Ipo9	0710008K06Rik	1226.09	0.4032	0.0761637	1	1
ENSMUSG00000100620	ENSMUSG00000100620		7.48112	-0.293493	0.325989	1	1
ENSMUSG00000009418	Nav1	9530089B19	32.2506	-0.105108	0.207044	1	1
ENSMUSG00000090399	ENSMUSG00000090399		8.17828	-0.694951	0.421615	0.687997	1
ENSMUSG00000026421	Csrp1	AA408841	33.3766	0.0376421	0.209602	1	1
ENSMUSG00000041801	Phlda3	Tih	6.80219	0.248869	0.348226	1	1
ENSMUSG00000026418	Tnni1	2700018B22Rik	5.01551	0.284354	0.394027	1	1
ENSMUSG00000041782	Lad1	LADA	2.6871	0.190293	0.457996	0.811067	1
ENSMUSG00000026414	Tnnt2	Tn	12.3598	0.0896909	0.286391	1	1
ENSMUSG00000101482	ENSMUSG00000101482		1.39291	0.0208758	0.406666	1	1
ENSMUSG00000026413	Pkp1	Pkp1	112.229	0.496815	0.24141	1	1
ENSMUSG00000051985	Igfn1	9830123M21Rik	13.2651	0.0144919	0.245785	1	1
ENSMUSG00000026411	Tmem9	1500015G18Rik	46.6952	-0.649687	0.244142	1	1
ENSMUSG00000026407	Cacna1s	AW493108	218.551	-0.0971155	0.184468	1	1
ENSMUSG00000102717	ENSMUSG00000102717		4.48869	-0.0749168	0.325526	1	1
ENSMUSG00000086264	Gm15850	6530439I21	15.2971	0.431663	0.281676	1	1
ENSMUSG00000041642	Kif21b	2610511N21Rik	1393.54	-0.0197386	0.10311	1	1
ENSMUSG00000087230	Mroh3	2310006M14Rik	119.446	0.106215	0.177454	1	1
ENSMUSG00000041605	Inava	1700034M08Rik	669.899	0.374963	0.161874	1	1
ENSMUSG00000097315	ENSMUSG00000097315		49.3768	0.474294	0.232068	1	1
ENSMUSG00000103594	ENSMUSG00000103594		3.37347	0.119232	0.329323	1	1
ENSMUSG00000097433	ENSMUSG00000097433		9.11806	0.302628	0.352044	1	1
ENSMUSG00000052759	Gpr25	Gm1300	4.38483	0.245612	0.36606	1	1
ENSMUSG00000041570	Camsap2	1600013L13Rik	2517.78	0.276761	0.154407	1	1
ENSMUSG00000097403	9230116N13Rik	9230116N13Rik	8.34708	0.262024	0.290805	1	1
ENSMUSG00000026404	Ddx59	1210002B07Rik	155.523	-0.0278008	0.174501	1	1
ENSMUSG00000041498	Kif14	D1Ertd367	1222.93	0.229294	0.146449	1	1
ENSMUSG00000099337	ENSMUSG00000099337		13.1704	0.135211	0.245185	1	1
ENSMUSG00000101413	ENSMUSG00000101413		14.9416	0.168342	0.271955	1	1
ENSMUSG00000104414	ENSMUSG00000104414		2.18106	-0.0598617	0.362545	1	1
ENSMUSG00000104509	ENSMUSG00000104509		14.3662	0.254311	0.304835	1	1
ENSMUSG00000104366	ENSMUSG00000104366		44.2397	-0.396847	0.17315	1	1
ENSMUSG00000097229	ENSMUSG00000097229		5.84526	0.00501275	0.300336	1	1
ENSMUSG00000041483	Zfp281	Znf281	500.276	0.356625	0.124936	1	1
ENSMUSG00000097113	Gm19705	Gm19705	36.9316	-0.396851	0.29743	1	1
ENSMUSG00000097448	ENSMUSG00000097448		7.4049	0.687096	0.470529	0.562778	1
ENSMUSG00000026398	Nr5a2	AU020803	4.32074	0.153111	0.334853	1	1
ENSMUSG00000098145	ENSMUSG00000098145		12.6456	-0.698698	0.389293	0.78482	1
ENSMUSG00000098206	ENSMUSG00000098206		9.27018	0.601365	0.417318	0.790396	1
ENSMUSG00000104197	ENSMUSG00000104197		1.92954	0.30035	0.493756	0.62315	1
ENSMUSG00000026395	Ptprc	B220	19.725	0.393742	0.282937	1	1
ENSMUSG00000104291	ENSMUSG00000104291		1.30666	0.287906	0.600524	0.255214	1
ENSMUSG00000102822	ENSMUSG00000102822		1.99628	-0.178382	0.411206	1	1
ENSMUSG00000026393	Nek7	2810460C19Rik	26.5162	0.292143	0.262638	1	1
ENSMUSG00000102448	ENSMUSG00000102448		1.30063	0.151947	0.453595	0.87261	1
ENSMUSG00000103152	ENSMUSG00000103152		6.76437	0.00924716	0.300752	1	1
ENSMUSG00000019230	Lhx9	3110009O07Rik	44.7724	-0.340043	0.189424	1	1
ENSMUSG00000079283	2310009B15Rik	2310009B15Rik	46.6019	0.149883	0.213207	1	1
ENSMUSG00000056268	Dennd1b	4632404N19Rik	1166.46	-0.536824	0.150339	1	1
ENSMUSG00000104436	ENSMUSG00000104436		65.2473	0.255425	0.211183	1	1
ENSMUSG00000104900	4930596I21Rik	4930596I21Rik	44.361	-0.943198	0.270407	0.678539	1
ENSMUSG00000102157	ENSMUSG00000102157		28.2536	0.031854	0.234626	1	1
ENSMUSG00000105936	ENSMUSG00000105936		24.034	0.100538	0.268188	1	1
ENSMUSG00000102243	ENSMUSG00000102243		22.2862	-0.0214186	0.224139	1	1
ENSMUSG00000063681	Crb1	7530426H14Rik	71.0888	-0.172141	0.185074	1	1
ENSMUSG00000103844	4933436E23Rik	4933436E23Rik	7.07674	-0.608257	0.441982	0.702364	1
ENSMUSG00000033964	Zbtb41	8430415N23Rik	139.269	0.0361659	0.15584	1	1
ENSMUSG00000033952	Aspm	A	1267.09	0.403391	0.10264	1	1
ENSMUSG00000026368	F13b	Cf-13b	2.69504	0.229947	0.385225	1	1
ENSMUSG00000057037	Cfhr1	AI194696	103.901	-1.3765	0.257159	0.0508316	1
ENSMUSG00000090623	ENSMUSG00000090623		166.76	-0.976097	0.225103	0.686495	1
ENSMUSG00000070594	Cfhr4	Cfhrc	4.91102	0.137008	0.326263	1	1
ENSMUSG00000089991	ENSMUSG00000089991		1.98156	-0.0667597	0.362002	1	1
ENSMUSG00000104496	Gm5837	EG545399	14.0544	-0.0166823	0.220463	1	1
ENSMUSG00000026365	Cfh	Mud-1	24.8136	0.377782	0.243407	1	1
ENSMUSG00000052726	Kcnt2	E330038N15Rik	16.8958	0.794404	0.383349	0.675262	1
ENSMUSG00000102698	ENSMUSG00000102698		3.98403	0.436526	0.521605	0.526851	1
ENSMUSG00000102368	4930590L20Rik	4930590L20Rik	13.8861	-0.0923521	0.271468	1	1
ENSMUSG00000101795	Gm5835	EG545369	1.97925	-0.0845682	0.383149	1	1
ENSMUSG00000026361	Cdc73	8430414L16Rik	2173.38	0.119425	0.123604	1	1
ENSMUSG00000033849	B3galt2	B3galt2	6.26277	-0.102373	0.30279	1	1
ENSMUSG00000089640	ENSMUSG00000089640		16.1581	0.0130441	0.237834	1	1
ENSMUSG00000018199	Ro60	1810007I17Rik	27.2053	-0.0926499	0.199368	1	1
ENSMUSG00000018189	Uchl5	5830413B11Rik	1261.71	-0.1006	0.130478	1	1
ENSMUSG00000100455	ENSMUSG00000100455		91.9303	0.228617	0.214759	1	1
ENSMUSG00000026360	Rgs2	GO	15.7979	0.641315	0.359056	0.969904	1
ENSMUSG00000026358	Rgs1	BL3	1.4532	0.696885	0.823453	0.0800319	1
ENSMUSG00000035131	Brinp3	B830045N13Rik	150.731	-0.183709	0.158391	1	1
ENSMUSG00000080078	ENSMUSG00000080078		54.6637	0.138833	0.198942	1	1
ENSMUSG00000085822	ENSMUSG00000085822		8.3606	-0.0777274	0.277765	1	1
ENSMUSG00000088582	Gm22966	Gm22966	1.49075	-0.171722	0.483692	0.693814	1
ENSMUSG00000100917	Gm18751	Gm18751	8.26997	0.020035	0.264178	1	1
ENSMUSG00000056220	Pla2g4a	Pla	3.70136	0.562986	0.534831	0.469513	1
ENSMUSG00000099447	2310030A07Rik	2310030A07Rik	5.07809	-0.883847	0.552272	0.289587	1
ENSMUSG00000006010	Odr4	1810053E15Rik	268.82	0.0965362	0.158974	1	1
ENSMUSG00000006005	Tpr	2610029M07Rik	2565.16	0.167888	0.157153	1	1
ENSMUSG00000006014	Prg4	CACP	2.23876	-0.141662	0.413554	1	1
ENSMUSG00000066842	Hmcn1	EG545370	28.2798	0.26567	0.20164	1	1
ENSMUSG00000099622	ENSMUSG00000099622		2.85185	-0.0462419	0.331351	1	1
ENSMUSG00000114212	Gm47985	Gm47985	7.5879	0.016098	0.259299	1	1
ENSMUSG00000100954	ENSMUSG00000100954		1114.84	-0.391863	0.139086	1	1
ENSMUSG00000023150	Ivns1abp	1190004M08Rik	4101.68	-0.0656574	0.0795307	1	1
ENSMUSG00000052748	Swt1	1200016B10Rik	3588.78	0.227565	0.155095	1	1
ENSMUSG00000053286	Trmt1l	1190005F20Rik	594.935	0.427961	0.103221	1	1
ENSMUSG00000103928	ENSMUSG00000103928		89.2046	0.105623	0.22499	1	1
ENSMUSG00000026484	Rnf2	AI326319	857.502	0.729965	0.138597	1	1
ENSMUSG00000103238	ENSMUSG00000103238		88.7963	0.0105176	0.191779	1	1
ENSMUSG00000100981	ENSMUSG00000100981		9.01297	0.0599163	0.278805	1	1
ENSMUSG00000100357	ENSMUSG00000100357		20.7355	-0.761374	0.339841	0.861074	1
ENSMUSG00000026483	Niban1	AI256368	636.448	0.375544	0.14611	1	1
ENSMUSG00000100594	2810414N06Rik	2810414N06Rik	40.1921	0.380195	0.186263	1	1
ENSMUSG00000043019	Edem3	2310050N11Rik	715.824	0.310904	0.0861828	1	1
ENSMUSG00000032666	1700025G04Rik	2610510E02Rik	179.199	-0.742839	0.187678	1	1
ENSMUSG00000103744	ENSMUSG00000103744		3.10409	-0.166617	0.372084	1	1
ENSMUSG00000014980	Tsen15	5730449L18Rik	61.861	-0.785182	0.212071	1	1
ENSMUSG00000032649	Colgalt2	AI427652	1.82705	0.336578	0.532625	0.487977	1
ENSMUSG00000026482	Rgl1	R	1564.4	0.447862	0.127632	1	1
ENSMUSG00000086145	ENSMUSG00000086145		15.2872	-0.198084	0.248581	1	1
ENSMUSG00000080950	ENSMUSG00000080950		55.8118	0.0154713	0.216572	1	1
ENSMUSG00000099868	ENSMUSG00000099868		26.4615	-0.0438244	0.23542	1	1
ENSMUSG00000055547	Apobec4	4933431M11Rik	945.179	-0.347299	0.246686	1	1
ENSMUSG00000008475	Arpc5	5830443F10Rik	103.972	0.202904	0.153849	1	1
ENSMUSG00000026480	Ncf2	NO	6.62521	0.115889	0.291459	1	1
ENSMUSG00000042772	Smg7	9430023P16Rik	2303.51	-0.105289	0.142777	1	1
ENSMUSG00000100394	ENSMUSG00000100394		45.2054	0.097339	0.196211	1	1
ENSMUSG00000103840	ENSMUSG00000103840		92.6804	-0.855792	0.222176	1	1
ENSMUSG00000042751	Nmnat2	AI843915	12.7483	0.205716	0.283794	1	1
ENSMUSG00000026479	Lamc2	AA589349	32.0909	0.166553	0.209224	1	1
ENSMUSG00000026478	Lamc1	Lam	47.2982	0.429681	0.237947	1	1
ENSMUSG00000079138	ENSMUSG00000079138		8.63466	-0.122901	0.271128	1	1
ENSMUSG00000073538	ENSMUSG00000073538		4.09449	0.12379	0.331338	1	1
ENSMUSG00000042708	Shcbp1l	1700012A16Rik	12197.9	0.228666	0.109708	1	1
ENSMUSG00000064435	Gm25588	Gm25588	208.186	0.0290574	0.224346	1	1
ENSMUSG00000103543	ENSMUSG00000103543		525.087	0.0546005	0.222539	1	1
ENSMUSG00000042699	Dhx9	AI326842	1870.39	0.407729	0.106246	1	1
ENSMUSG00000042684	Npl	0610033B02Rik	13.6031	-0.181395	0.240698	1	1
ENSMUSG00000099858	Gm6652	EG626096	222.225	-0.501655	0.298684	1	1
ENSMUSG00000100334	C230024C17Rik	C230024C17	25.0608	-0.256343	0.248691	1	1
ENSMUSG00000026475	Rgs16	R	3.45094	0.00611201	0.333146	1	1
ENSMUSG00000066800	Rnasel	E230029I04Rik	11.3716	0.157482	0.254854	1	1
ENSMUSG00000042641	Rgsl1	4930415K13Rik	507.898	-0.654686	0.28801	1	1
ENSMUSG00000045968	Teddm2	5830403L16Rik	125.972	-0.0509774	0.162154	1	1
ENSMUSG00000102459	ENSMUSG00000102459		6.14986	0.229027	0.342619	1	1
ENSMUSG00000099933	4930452N14Rik	4930452N14Rik	6.07298	0.047347	0.281492	1	1
ENSMUSG00000100221	4930532M18Rik	4930532M18Rik	36.6144	0.183035	0.214714	1	1
ENSMUSG00000004110	Cacna1e	A430040I15	89.7275	-0.37254	0.166108	1	1
ENSMUSG00000096950	Gm9530	Gm9530	100.271	0.53046	0.190095	1	1
ENSMUSG00000056708	Ier5	Ier5	411.237	0.0529165	0.114823	1	1
ENSMUSG00000026471	Mr1	H2	4.83859	0.389626	0.419225	0.912846	1
ENSMUSG00000026470	Stx6	2310039E05Rik	307.488	0.0862719	0.0929721	1	1
ENSMUSG00000104181	ENSMUSG00000104181		10.1556	0.127429	0.271765	1	1
ENSMUSG00000033722	BC034090	6820428L09	28.7452	-0.0601322	0.204752	1	1
ENSMUSG00000026469	Xpr1	Rmc	3257.45	0.202488	0.0841961	1	1
ENSMUSG00000073535	Gm5532	EG433367	1.84392	-0.0507021	0.369473	1	1
ENSMUSG00000033701	Acbd6	0610010G04Rik	1664.16	-0.176567	0.180319	1	1
ENSMUSG00000026468	Lhx4	A330062J17Rik	1.33982	0.373273	0.631582	0.233359	1
ENSMUSG00000033684	Qsox1	1300003H02Rik	1387.21	0.278382	0.0986844	1	1
ENSMUSG00000102299	ENSMUSG00000102299		3.44238	0.0634783	0.360169	1	1
ENSMUSG00000102558	ENSMUSG00000102558		53.6566	-0.0973799	0.164902	1	1
ENSMUSG00000033671	Cep350	4933409L06Rik	9058.58	0.230796	0.154547	1	1
ENSMUSG00000103717	ENSMUSG00000103717		4.22649	0.0384008	0.296834	1	1
ENSMUSG00000103771	ENSMUSG00000103771		1.98246	-0.102688	0.37079	1	1
ENSMUSG00000102837	ENSMUSG00000102837		19.4855	0.0325779	0.257341	1	1
ENSMUSG00000102833	ENSMUSG00000102833		28.0451	0.228511	0.218996	1	1
ENSMUSG00000026466	Tor1aip1	L	2875.55	-0.492323	0.144497	1	1
ENSMUSG00000102964	ENSMUSG00000102964		130.202	-0.280231	0.162837	1	1
ENSMUSG00000050565	Tor1aip2	1110020D10Rik	2320.73	0.377404	0.0827735	1	1
ENSMUSG00000060985	Tdrd5	Gm103	2286.25	0.324369	0.12426	1	1
ENSMUSG00000102372	ENSMUSG00000102372		88.2038	0.0609895	0.215341	1	1
ENSMUSG00000103705	ENSMUSG00000103705		986.79	-0.202965	0.139036	1	1
ENSMUSG00000026602	Nphs2	PDCN	14.9563	0.0353153	0.225005	1	1
ENSMUSG00000026601	Axdnd1	9430070O13Rik	4507.49	-0.219211	0.198245	1	1
ENSMUSG00000078193	Gm2000	Gm2000	24.0183	-0.121768	0.207136	1	1
ENSMUSG00000026600	Soat1	8430426K15Rik	1045.23	0.409444	0.130631	1	1
ENSMUSG00000101523	Csnk2a1-ps3	Csnk2a1-rs3	65.5634	0.175042	0.23041	1	1
ENSMUSG00000026596	Abl2	A	705.733	0.304105	0.125482	1	1
ENSMUSG00000104293	ENSMUSG00000104293		118.514	0.123029	0.225121	1	1
ENSMUSG00000060519	Tor3a	A	5.2682	0.0760435	0.298544	1	1
ENSMUSG00000033557	Fam20b	C530043G21Rik	1198.08	0.378796	0.0886509	1	1
ENSMUSG00000102961	ENSMUSG00000102961		6.60059	0.0752513	0.289999	1	1
ENSMUSG00000026594	Ralgps2	1810020P17Rik	6716.58	-0.162749	0.133996	1	1
ENSMUSG00000101964	ENSMUSG00000101964		71.931	0.00378779	0.233561	1	1
ENSMUSG00000033544	Angptl1	2810039D03Rik	7.60827	0.102548	0.284159	1	1
ENSMUSG00000103303	ENSMUSG00000103303		69.2372	0.0167931	0.217293	1	1
ENSMUSG00000102960	ENSMUSG00000102960		128.648	0.0764658	0.22034	1	1
ENSMUSG00000101905	ENSMUSG00000101905		92.9696	-0.074331	0.199761	1	1
ENSMUSG00000026592	Tex35	1700057K13Rik	3104.2	-1.38468	0.275087	0.0540925	1
ENSMUSG00000109913	ENSMUSG00000109913		1.22563	-0.0998645	0.404215	1	1
ENSMUSG00000070565	Rasal2	6530401P13	2076.72	-0.00874626	0.130704	1	1
ENSMUSG00000102326	ENSMUSG00000102326		30.7138	-0.0176776	0.24028	1	1
ENSMUSG00000102391	ENSMUSG00000102391		17.7547	0.119775	0.256629	1	1
ENSMUSG00000087632	ENSMUSG00000087632		35.786	0.123411	0.233851	1	1
ENSMUSG00000103808	ENSMUSG00000103808		69.0253	0.074082	0.200669	1	1
ENSMUSG00000049881	2810025M15Rik	AI429618	1367.44	0.0826299	0.150851	1	1
ENSMUSG00000033488	Cryzl2	Cryzl2	25.5897	0.322036	0.253168	1	1
ENSMUSG00000087093	Gm15486	Gm15486	25.6721	-0.123595	0.227907	1	1
ENSMUSG00000026589	Sec16b	Lzt	22.6406	0.446555	0.273824	1	1
ENSMUSG00000004031	Brinp2	6430517E21Rik	1.43816	-0.210058	0.490603	0.64355	1
ENSMUSG00000026587	Astn1	Astn	13.6448	0.153337	0.247331	1	1
ENSMUSG00000073530	Pappa2	P	11.0419	0.037291	0.231676	1	1
ENSMUSG00000104014	4930562F17Rik	4930562F17Rik	29.3552	0.0598425	0.233646	1	1
ENSMUSG00000040782	Cop1	AI316802	1930.35	-0.236673	0.111566	1	1
ENSMUSG00000103572	ENSMUSG00000103572		38.1486	0.0193305	0.199945	1	1
ENSMUSG00000089536	ENSMUSG00000089536		2.28616	-0.347594	0.519196	0.533639	1
ENSMUSG00000015829	Tnr	J1-ten	2.31777	0.484962	0.629478	0.274655	1
ENSMUSG00000104111	Gm37294	Gm37294	92.4919	0.354605	0.188554	1	1
ENSMUSG00000090394	4930523C07Rik	4930523C07Rik	743.074	0.28914	0.160447	1	1
ENSMUSG00000026729	4930562F07Rik	4930562F07Rik	210.333	-0.31145	0.193326	1	1
ENSMUSG00000058267	Mrps14	1810032L21Rik	689.613	-0.0540689	0.171674	1	1
[truncated: 52,233 more rows]

## Sheet: KO vs WT
gene	SYMBOL	ALIAS	baseMean	log2FoldChange	lfcSE	pvalue	padj
ENSMUSG00000100801	Gm15459	EyeLinc17	371.292	5.50139	0.297982	6.90734e-54	2.16518e-49
ENSMUSG00000086898	Itpr3os	1700062I23Rik	458.225	-3.00313	0.144225	1.27197e-45	1.99356e-41
ENSMUSG00000036046	5031439G07Rik	AW554572	1206.63	-2.99318	0.154766	1.04925e-39	1.09633e-35
ENSMUSG00000100837	1700063D05Rik	1700063D05Rik	75.5571	-6.72388	0.45015	9.08151e-39	7.11673e-35
ENSMUSG00000033508	Asprv1	2300003P22Rik	166.506	5.0033	0.330423	1.177e-36	6.14906e-33
ENSMUSG00000000125	Wnt3	Int	195.779	-2.94748	0.15782	1.13242e-36	6.14906e-33
ENSMUSG00000038015	Prm2	AI528784	53534.4	-3.31667	0.197578	5.72818e-34	2.56508e-30
ENSMUSG00000029861	Fam131b	6330503C03Rik	107.507	-3.2817	0.199587	1.95362e-32	7.65476e-29
ENSMUSG00000027286	Lrrc57	2810002D13Rik	1833	-3.0656	0.184704	6.76228e-31	2.35523e-27
ENSMUSG00000028789	Azin2	4933429I20Rik	2070.78	-2.7799	0.159182	1.75018e-30	5.48612e-27
ENSMUSG00000112524	Gm35274	Gm35274	23.8805	-22.5592	1.93018	2.07707e-29	5.9189e-26
ENSMUSG00000069118	1700008P02Rik	1700008P02Rik	317.682	-3.07028	0.190851	2.76219e-29	7.2153e-26
ENSMUSG00000047654	Tssk6	Ss	2374.94	-2.88836	0.177108	3.7518e-28	9.04645e-25
ENSMUSG00000027562	Car2	AI131712	1577.64	-3.01157	0.191153	1.10245e-27	2.46838e-24
ENSMUSG00000011350	Gm5893	EG545936	1359.57	-3.3346	0.226745	4.16209e-27	8.69765e-24
ENSMUSG00000041165	Spem1	1700095G12Rik	2953.31	-2.72642	0.165396	6.77083e-27	1.32649e-23
ENSMUSG00000104872	ENSMUSG00000104872		104.301	-3.48961	0.247092	2.51218e-26	4.63217e-23
ENSMUSG00000029766	1700012A03Rik	AI429084	1427.64	-2.83403	0.180269	7.53964e-26	1.31299e-22
ENSMUSG00000050721	Plekho2	AI840980	397.772	-2.53121	0.156084	7.19312e-24	1.18671e-20
ENSMUSG00000114333	1700084D21Rik	1700084D21Rik	106.168	-2.94322	0.202548	1.71824e-23	2.5714e-20
ENSMUSG00000021791	Dydc2	4933428D01Rik	398.191	-2.49695	0.153838	1.72269e-23	2.5714e-20
ENSMUSG00000030403	Vasp	Vasp	793.806	-2.37679	0.14115	1.8332e-23	2.61197e-20
ENSMUSG00000044433	Camsap3	2310057J16Rik	139.301	-3.64702	0.285322	3.99909e-23	5.45024e-20
ENSMUSG00000004105	Angptl2	A	209.083	2.76013	0.184186	4.43385e-23	5.79098e-20
ENSMUSG00000101968	1700027A15Rik	1700027A15Rik	1742.29	-2.65702	0.175801	2.11486e-22	2.54971e-19
ENSMUSG00000063820	Arl9	1700110A09Rik	349.522	-2.99633	0.214281	2.03874e-22	2.54971e-19
ENSMUSG00000031085	Acte1	Gm498	869.756	-2.54462	0.165589	7.295e-22	8.46922e-19
ENSMUSG00000051036	Ttc24	A430025D11Rik	561.379	-2.64561	0.177306	8.54237e-22	9.56318e-19
ENSMUSG00000028132	Tlcd4	4930577M16Rik	1636.02	-2.74585	0.18931	1.09906e-21	1.18797e-18
ENSMUSG00000099400	ENSMUSG00000099400		88.1384	4.24106	0.372204	2.5493e-21	2.66368e-18
ENSMUSG00000051437	Ubqlnl	4922504M18Rik	2356.28	-2.71399	0.188413	3.85369e-21	3.8967e-18
ENSMUSG00000096573	1700009J07Rik	4930535B06Rik	539.946	-2.62874	0.181426	1.47509e-20	1.44494e-17
ENSMUSG00000005628	Tmod4	MTMO	38.2214	-4.63188	0.428767	1.93185e-20	1.83503e-17
ENSMUSG00000022501	Prm1	Prm	19118.2	-2.56515	0.177256	6.64308e-20	6.12452e-17
ENSMUSG00000068617	Efcab1	4930449A16Rik	288.164	-2.31149	0.147755	8.15311e-20	7.30193e-17
ENSMUSG00000018196	Glrx2	1700010P22Rik	1350.64	-1.99915	0.112878	1.7151e-19	1.49337e-16
ENSMUSG00000008813	Tppp2	Gm1790	2252.26	-2.52437	0.17919	1.25441e-18	1.06272e-15
ENSMUSG00000036002	Fam214b	B230312A22Rik	374.876	-2.29757	0.151509	1.31042e-18	1.08096e-15
ENSMUSG00000035355	Kcnh4	BEC2	48.3447	4.17164	0.400897	2.23344e-18	1.79511e-15
ENSMUSG00000097671	ENSMUSG00000097671		34.8601	-3.11708	0.261663	6.60055e-18	5.17252e-15
ENSMUSG00000063089	Klk1b8	Klk	350.84	-2.43788	0.177244	4.30896e-17	3.29436e-14
ENSMUSG00000029707	Fscn3	Fscn3	1175.86	-2.43981	0.177606	4.49301e-17	3.35328e-14
ENSMUSG00000024500	Ppp2r2b	2900026H06Rik	961.155	-2.72314	0.216439	6.70142e-17	4.88518e-14
ENSMUSG00000076438	Oxct2b	Scot-	2233.98	-2.48221	0.184695	7.86006e-17	5.59958e-14
ENSMUSG00000047046	ENSMUSG00000047046		96.7259	-2.99532	0.259745	2.58005e-16	1.79721e-13
ENSMUSG00000027331	Knstrn	1700025D04Rik	2054.59	-2.06766	0.134468	3.60631e-16	2.45747e-13
ENSMUSG00000026226	Spata3	1700011N12Rik	3143.41	-2.59963	0.206274	4.96584e-16	3.3119e-13
ENSMUSG00000082791	ENSMUSG00000082791		424.683	-2.45858	0.1898	1.2493e-15	8.15847e-13
ENSMUSG00000027784	Ppm1l	3222401G13	140.254	-2.94356	0.260386	1.62266e-15	1.03804e-12
ENSMUSG00000032601	Prkar2a	1110061A24Rik	3850.39	-2.27656	0.167772	3.40008e-15	2.13158e-12
ENSMUSG00000017607	Tns4	9930017A07Rik	85.1625	3.48417	0.354889	8.96982e-15	5.5131e-12
ENSMUSG00000028141	Oaz3	AZ	11810.3	-2.32621	0.178317	1.13208e-14	6.82429e-12
ENSMUSG00000079652	Fam71f2	AI507611	2514.53	-2.26776	0.171003	1.52867e-14	8.74835e-12
ENSMUSG00000060407	Cyp2a12	Cyp2a12	71.9621	-2.5835	0.21659	1.53499e-14	8.74835e-12
ENSMUSG00000074415	Mir100hg	2610203C20Rik	31.5498	-3.75885	0.404255	1.53307e-14	8.74835e-12
ENSMUSG00000100759	1700029B22Rik	1700029B22Rik	289.483	-2.41418	0.194151	2.91025e-14	1.61215e-11
ENSMUSG00000044084	Spem2	4933402P03Rik	3713.89	-2.57057	0.217289	2.93156e-14	1.61215e-11
ENSMUSG00000101584	4930519F24Rik	4930519F24Rik	75.0951	-2.96956	0.280547	3.87775e-14	2.09572e-11
ENSMUSG00000036918	Ttc7	1110035E02Rik	953.696	-2.02925	0.140328	4.12321e-14	2.19061e-11
ENSMUSG00000028868	Wasf2	AW742646	1346.13	-2.0028	0.1367	4.23331e-14	2.21162e-11
ENSMUSG00000001493	Meox1	AI385561	141.219	2.55043	0.216054	4.52523e-14	2.32537e-11
ENSMUSG00000048039	Isg20l2	4930429N24	1062.65	-1.9466	0.129166	4.79245e-14	2.42297e-11
ENSMUSG00000094445	1700015G11Rik	Ccdc179	996.273	-2.18462	0.163456	6.1581e-14	3.064e-11
ENSMUSG00000026626	Ppp2r5a	PR61alpha	212.633	-2.27667	0.177155	6.96792e-14	3.41276e-11
ENSMUSG00000068299	Nat8f4	1700019G17Rik	231.516	-2.4819	0.208335	8.55758e-14	4.12686e-11
ENSMUSG00000051223	Bzw1	1200015E15Rik	2107.59	-2.01359	0.141121	1.29123e-13	6.13256e-11
ENSMUSG00000026473	Glul	G	3337.95	-2.35122	0.190416	1.32279e-13	6.18869e-11
ENSMUSG00000006435	Neurl1a	2410129E16Rik	312.389	-2.18817	0.1665	1.37689e-13	6.34706e-11
ENSMUSG00000029203	Ube2k	AW492011	3150.52	-1.99275	0.139129	1.86748e-13	8.48378e-11
ENSMUSG00000085491	ENSMUSG00000085491		78.901	-2.32027	0.187258	1.96378e-13	8.79379e-11
ENSMUSG00000029155	Spata18	1700067I02Rik	6744.53	-2.37938	0.19635	2.06346e-13	9.11004e-11
ENSMUSG00000007907	Cabs1	4931407G18Rik	7092.88	-2.56372	0.227509	3.7732e-13	1.6427e-10
ENSMUSG00000032566	Nudt16l2	1700080E11Rik	574.5	-2.28506	0.185812	5.48902e-13	2.35697e-10
ENSMUSG00000069036	Sry	Tdf	23.4004	-3.24606	0.348997	8.66364e-13	3.66987e-10
ENSMUSG00000111858	Gm48277	Gm48277	34.2241	6.7759	0.902976	9.12438e-13	3.8135e-10
ENSMUSG00000024215	Spdef	P	48.4619	3.02	0.309078	9.25723e-13	3.81812e-10
ENSMUSG00000110448	ENSMUSG00000110448		48.6576	-7.76341	1.08631	9.50439e-13	3.86915e-10
ENSMUSG00000029320	1700016H13Rik	1700016H13Rik	1716.84	-2.23839	0.181332	1.10166e-12	4.42728e-10
ENSMUSG00000087279	4930544D05Rik	4930544D05Rik	939.855	-2.08814	0.158618	1.15447e-12	4.58075e-10
ENSMUSG00000001583	Tnk1	Ko	73.6219	2.8899	0.289786	1.54346e-12	6.04767e-10
ENSMUSG00000024759	Atl3	4633402C03Rik	6424.31	-2.14685	0.16863	1.58296e-12	6.12587e-10
ENSMUSG00000005892	Trh	Pro-TRH	58.8774	3.22563	0.350878	1.68841e-12	6.45427e-10
ENSMUSG00000084998	ENSMUSG00000084998		339.157	-1.91983	0.136347	3.17458e-12	1.19892e-09
ENSMUSG00000035504	Reep6	0610011M24Rik	8105.31	-2.56178	0.241216	5.63794e-12	2.10389e-09
ENSMUSG00000054033	Adam39	1700056P18Rik	415.151	-2.21834	0.184921	5.90842e-12	2.17889e-09
ENSMUSG00000087451	ENSMUSG00000087451		98.9233	-2.25674	0.192033	7.35324e-12	2.68017e-09
ENSMUSG00000027409	1700020A23Rik	1700020A23Rik	63.5769	-2.54699	0.241554	9.29035e-12	3.3473e-09
ENSMUSG00000037905	Bri3bp	2410150I18Rik	613.289	-2.12693	0.173314	1.23128e-11	4.38587e-09
ENSMUSG00000024742	Fen1	AW538437	463.063	-2.11439	0.172993	1.86978e-11	6.5854e-09
ENSMUSG00000043050	Tnp2	TP	20891.8	-2.10045	0.172319	2.74969e-11	9.57687e-09
ENSMUSG00000054909	Wbscr25	4933433J03Rik	2189.07	-2.82831	0.301092	3.322e-11	1.1443e-08
ENSMUSG00000026979	Psd4	BC046518	77.9186	2.51345	0.246259	5.27548e-11	1.79745e-08
ENSMUSG00000108444	ENSMUSG00000108444		47.3668	-2.25801	0.202417	6.20297e-11	2.09074e-08
ENSMUSG00000111814	ENSMUSG00000111814		59.4421	-2.65339	0.274411	7.53298e-11	2.51201e-08
ENSMUSG00000037336	Mfsd2b	Gm1964	75.5283	2.71339	0.286651	8.45196e-11	2.78879e-08
ENSMUSG00000076436	Oxct2a	Oxct	2356.02	-2.06917	0.17227	9.12285e-11	2.9788e-08
ENSMUSG00000026114	Cnga3	CNG	103.034	2.32563	0.217071	1.05872e-10	3.4213e-08
ENSMUSG00000113488	ENSMUSG00000113488		180.774	-2.10191	0.178941	1.17571e-10	3.7606e-08
ENSMUSG00000100605	Gm29243	Gm29243	32.1058	2.91725	0.332683	1.6109e-10	5.10054e-08
ENSMUSG00000063286	Gm8995	A630026L20	38.0498	3.03386	0.368145	4.36392e-10	1.36791e-07
ENSMUSG00000024014	Pim1	Pim	670.906	-1.78667	0.13093	4.44738e-10	1.38027e-07
ENSMUSG00000042045	Sln	2310045A07Rik	20.3245	5.83122	0.936025	4.5287e-10	1.39173e-07
ENSMUSG00000005982	Naa60	1200013P24Rik	399.941	-1.77746	0.130107	5.49044e-10	1.67091e-07
ENSMUSG00000050860	Phospho1	D11Moh3	293.044	-2.21177	0.207382	6.62878e-10	1.99794e-07
ENSMUSG00000031239	Itm2a	AW108051	30.7216	2.84724	0.333051	6.97775e-10	2.08309e-07
ENSMUSG00000100120	Gm53065	Gm53065	91.3168	-2.92451	0.350563	7.51461e-10	2.2222e-07
ENSMUSG00000026922	Agpat2	2510002J07Rik	776.013	-2.0105	0.172268	8.05487e-10	2.3597e-07
ENSMUSG00000037031	Tspan15	1110036D12Rik	43.947	2.75153	0.314651	8.36881e-10	2.42897e-07
ENSMUSG00000074607	Tox2	AI851523	79.5155	2.47774	0.260335	9.69836e-10	2.78903e-07
ENSMUSG00000036427	Gpi1	AM	3847.56	-1.80684	0.139343	1.61911e-09	4.61388e-07
ENSMUSG00000054362	Lexm	Lexm	322.177	-2.28092	0.227198	1.91436e-09	5.40609e-07
ENSMUSG00000021097	Clmn	9330188N17Rik	3131.82	-2.52306	0.276551	2.24821e-09	6.29217e-07
ENSMUSG00000024513	Mbd2	MBD2a	1058.22	-1.53222	0.0919814	2.31685e-09	6.4269e-07
ENSMUSG00000044320	1700001O22Rik	1700113K14Rik	1398.53	-1.88055	0.155201	2.94828e-09	8.10672e-07
ENSMUSG00000031770	Herpud1	He	1955.51	-1.6302	0.110791	3.60864e-09	9.83621e-07
ENSMUSG00000003123	Lipe	4933403G17Rik	2940.65	-1.86361	0.153959	4.35691e-09	1.17734e-06
ENSMUSG00000021255	Esrrb	ER	137.619	2.18618	0.214947	4.54309e-09	1.21716e-06
ENSMUSG00000030206	Gsg1	Gsg1	13612.3	-2.06334	0.191498	4.60955e-09	1.2245e-06
ENSMUSG00000027482	Bpifa3	1700058C13Rik	646.706	-1.92057	0.16484	4.68569e-09	1.23426e-06
ENSMUSG00000049653	Spatc1	1700084J23Rik	1767.55	-1.96838	0.174048	4.95823e-09	1.29517e-06
ENSMUSG00000097181	ENSMUSG00000097181		39.1234	2.90579	0.370887	5.3186e-09	1.37783e-06
ENSMUSG00000048967	Yjefn3	Gm175	42.9235	-2.64674	0.314128	6.76969e-09	1.73937e-06
ENSMUSG00000032087	Dscaml1	4921507G06Rik	111.416	-2.10645	0.203137	7.7911e-09	1.98553e-06
ENSMUSG00000049409	Prokr1	EG-VEGF	16.5763	-3.38198	0.5005	8.43411e-09	2.13206e-06
ENSMUSG00000074832	Zfp998	2410141K09Rik	43.6719	-3.33178	0.489708	9.61568e-09	2.4113e-06
ENSMUSG00000097659	ENSMUSG00000097659		14.2335	-5.67177	1.07203	1.40762e-08	3.50184e-06
ENSMUSG00000085271	E130006D01Rik	Gm16018	28.5474	2.85841	0.373524	1.4256e-08	3.51866e-06
ENSMUSG00000024388	Myo7b	Myo7b	41.8933	-3.26181	0.4792	1.44336e-08	3.53465e-06
ENSMUSG00000093901	Olfr893	MOR170-	7.2993	5.40434	1.02247	1.51201e-08	3.67407e-06
ENSMUSG00000037552	Plekhg2	AI194308	605.334	1.9226	0.172141	1.64518e-08	3.9669e-06
ENSMUSG00000104055	ENSMUSG00000104055		49.3402	-2.09732	0.207674	1.92788e-08	4.61307e-06
ENSMUSG00000037833	Sh2d4b	A430109M18Rik	15.8507	-2.79544	0.3689	2.97393e-08	7.06217e-06
ENSMUSG00000105168	ENSMUSG00000105168		31.5172	2.57693	0.316117	3.0788e-08	7.25625e-06
ENSMUSG00000098685	ENSMUSG00000098685		35.7021	2.85532	0.387317	3.60183e-08	8.42559e-06
ENSMUSG00000029701	Rbm28	2810480G15Rik	1592.71	-1.56815	0.107778	4.09174e-08	9.50071e-06
ENSMUSG00000003345	Csnk1g2	2810429I12Rik	7055.78	-2.10191	0.21689	5.60172e-08	1.29111e-05
ENSMUSG00000106424	ENSMUSG00000106424		38.0243	-2.05717	0.20765	5.69952e-08	1.30407e-05
ENSMUSG00000048206	Dnajb8	1700016F14Rik	2654.24	-2.10835	0.219253	6.31745e-08	1.43498e-05
ENSMUSG00000104703	ENSMUSG00000104703		220.645	-1.91586	0.17947	6.54313e-08	1.47555e-05
ENSMUSG00000020363	Gfpt2	AI480523	129.313	2.16001	0.231002	6.85151e-08	1.53405e-05
ENSMUSG00000109586	ENSMUSG00000109586		630.559	-2.12287	0.223647	7.35401e-08	1.63488e-05
ENSMUSG00000000411	Tssk3	1700014N07Rik	1801.21	-1.85751	0.169165	8.40831e-08	1.84772e-05
ENSMUSG00000057969	Sema3b	LUCA	77.2379	2.36788	0.27947	8.42928e-08	1.84772e-05
ENSMUSG00000090263	D730045A05Rik	D730045A05Rik	14.1301	4.40065	0.880842	8.76468e-08	1.9079e-05
ENSMUSG00000079579	Gm6760	EG627470	1287.94	-2.19622	0.241718	9.26739e-08	2.00342e-05
ENSMUSG00000036139	Hoxc9	Hox-3.	22.6939	-2.93713	0.43122	1.13451e-07	2.43577e-05
ENSMUSG00000100241	Slc18a3	V	13.3775	-3.25724	0.529885	1.20886e-07	2.57775e-05
ENSMUSG00000047694	Yipf6	A430107J06Rik	529.485	1.74121	0.148186	1.36646e-07	2.89412e-05
ENSMUSG00000050058	Prm3	BC061127	4183.36	-2.08296	0.220836	1.42018e-07	2.98771e-05
ENSMUSG00000102067	ENSMUSG00000102067		48.7278	2.21551	0.250946	1.50638e-07	3.14793e-05
ENSMUSG00000032278	Paqr5	0610010I15Rik	654.48	-1.82938	0.167981	1.7102e-07	3.55019e-05
ENSMUSG00000061099	Gapdhs	Ga	8033.25	-2.16484	0.240927	1.73415e-07	3.57623e-05
ENSMUSG00000078998	Bpifa6	EG545477	135.257	2.01393	0.208071	1.84671e-07	3.78346e-05
ENSMUSG00000071033	ENSMUSG00000071033		106.205	-1.96929	0.201551	2.70339e-07	5.50263e-05
ENSMUSG00000025432	Avil	Advil	30.2307	2.44237	0.314723	3.13825e-07	6.34656e-05
ENSMUSG00000056777	Rpl21-ps13	EG434253	25.2752	2.86953	0.435293	3.35504e-07	6.74149e-05
ENSMUSG00000110773	ENSMUSG00000110773		15.6746	-4.02647	0.840714	3.49216e-07	6.9723e-05
ENSMUSG00000014602	Kif1a	A	250.907	-1.9222	0.19464	4.08569e-07	8.10569e-05
ENSMUSG00000018570	2810408A11Rik	1700019L01Rik	2258.06	-1.98933	0.210272	4.35855e-07	8.59228e-05
ENSMUSG00000044933	Sstr3	Sms	31.1011	3.04349	0.4977	4.38578e-07	8.59228e-05
ENSMUSG00000107622	4930512J16Rik	Gm44205	43.4844	-2.31054	0.286349	4.42142e-07	8.6083e-05
ENSMUSG00000012519	Mlkl	9130019I15Rik	94.7251	-2.16045	0.25013	4.4841e-07	8.67645e-05
ENSMUSG00000113572	ENSMUSG00000113572		7.60388	-3.91721	0.825447	5.21515e-07	0.000100291
ENSMUSG00000050089	Akap4	AKAP-4	24662.2	-2.03727	0.224633	6.14171e-07	0.000117389
ENSMUSG00000047417	Rexo1	1700021P10Rik	2117.49	-1.73256	0.156138	6.49157e-07	0.000123324
ENSMUSG00000110170	ENSMUSG00000110170		5269.9	-2.36973	0.307702	6.83621e-07	0.000129089
ENSMUSG00000072476	Gm9008	EG668155	76.3452	6.09147	1.64276	7.10021e-07	0.000133271
ENSMUSG00000093857	ENSMUSG00000093857		98.6234	2.16269	0.256404	7.2812e-07	0.000135855
ENSMUSG00000084887	ENSMUSG00000084887		15.8563	-2.55082	0.359131	7.73801e-07	0.000143524
ENSMUSG00000061923	Odf1	Odf1	7565.64	-1.8277	0.180147	9.18122e-07	0.000169291
ENSMUSG00000100548	ENSMUSG00000100548		18.222	-2.59568	0.377568	1.0141e-06	0.000184814
ENSMUSG00000025165	Sectm1a	BC010462	39.9442	2.16544	0.261213	1.01112e-06	0.000184814
ENSMUSG00000051586	Mical3	C130040D16Rik	2232.97	-1.80305	0.176087	1.11175e-06	0.000201439
ENSMUSG00000097066	ENSMUSG00000097066		6.32392	-4.93977	1.28149	1.17648e-06	0.000211942
ENSMUSG00000028871	Rspo1	R	31.532	2.67907	0.40762	1.24881e-06	0.000222416
ENSMUSG00000109107	ENSMUSG00000109107		44.9962	2.24312	0.283741	1.24235e-06	0.000222416
ENSMUSG00000026182	Tnp1	Stp	23165.7	-1.75933	0.167144	1.27506e-06	0.000225809
ENSMUSG00000056692	Ilrun	AU020189	1404.86	-1.69269	0.15251	1.39395e-06	0.000245476
ENSMUSG00000099655	ENSMUSG00000099655		36.4588	2.32026	0.306672	1.46566e-06	0.000256662
ENSMUSG00000000359	Rem1	E030011C07Rik	17.9872	2.66996	0.410915	1.60756e-06	0.000279948
ENSMUSG00000047150	1700001C19Rik	1700001C19Rik	1328.97	-1.85478	0.191465	1.62538e-06	0.000281487
ENSMUSG00000111158	ENSMUSG00000111158		6.75427	-4.55412	1.18308	1.74204e-06	0.000300034
ENSMUSG00000051379	Flrt3	5530600M07Rik	66.0284	-2.07443	0.245547	1.75263e-06	0.000300207
ENSMUSG00000068748	Ptprz1	AI850339	17.8435	3.09396	0.564242	1.77874e-06	0.000303023
ENSMUSG00000097320	ENSMUSG00000097320		170.743	-1.69399	0.154837	1.83978e-06	0.000311728
ENSMUSG00000098127	ENSMUSG00000098127		122.999	-2.04823	0.239847	1.87482e-06	0.000315958
ENSMUSG00000015312	Gadd45b	AI323528	63.1341	2.13111	0.260884	1.89277e-06	0.000317277
ENSMUSG00000026437	Cdk18	AA682070	87.9436	-1.76613	0.172296	1.97679e-06	0.000329598
ENSMUSG00000057286	St6galnac2	II	2382.89	-2.22617	0.28777	2.17764e-06	0.000361166
ENSMUSG00000031065	Cdk16	Crk	1073.75	-1.83096	0.190277	2.60946e-06	0.000430506
ENSMUSG00000058794	Nfe2	NF-E	12.4133	-2.50309	0.375837	3.32869e-06	0.000546288
ENSMUSG00000040541	Tmem225	1700030E15Rik	553.944	-1.76983	0.178301	3.52597e-06	0.000575652
ENSMUSG00000108788	ENSMUSG00000108788		63.1099	-1.86181	0.201016	3.57304e-06	0.000580314
ENSMUSG00000096915	Btbd35f6	Gm2964	18.4962	2.62344	0.417233	3.64893e-06	0.000589585
ENSMUSG00000099711	Btbd35f21	Btbd35f1	98.5733	2.05962	0.251844	3.74975e-06	0.000602768
ENSMUSG00000090369	4933411K16Rik	4933411K16Rik	9041.39	-2.2157	0.295208	4.0755e-06	0.000651788
ENSMUSG00000014603	Alx3	Alx3	10.968	4.02667	1.05954	4.34699e-06	0.000691679
ENSMUSG00000020357	Flt4	AI323512	89.3968	-1.94789	0.225117	4.41764e-06	0.00069937
ENSMUSG00000052151	Plpp2	L	21.607	2.35277	0.336793	4.54851e-06	0.000715271
ENSMUSG00000031217	Efnb1	Cek5-	41.2816	2.20353	0.293766	4.56372e-06	0.000715271
ENSMUSG00000072919	Noxred1	4933437F05Rik	811.425	-1.73668	0.17287	4.72001e-06	0.000736086
ENSMUSG00000025815	Dhtkd1	C330018I04Rik	42.3055	-1.89154	0.211866	4.8468e-06	0.000752118
ENSMUSG00000030515	Tarsl2	A530046H20Rik	451.936	1.75005	0.177155	5.23567e-06	0.00080846
ENSMUSG00000008730	Hipk1	1110062K04Rik	2773.36	-1.56478	0.131912	5.47775e-06	0.000841693
ENSMUSG00000105477	ENSMUSG00000105477		32.4827	-2.06171	0.258169	5.58642e-06	0.000854205
ENSMUSG00000021217	Tshz3	A630038G13Rik	25.3495	2.35549	0.344301	6.20716e-06	0.000944512
ENSMUSG00000046826	Fam187b	1700020B09Rik	1960.67	-1.66824	0.158607	6.38928e-06	0.000967529
ENSMUSG00000022041	Chrna2	Ac	10.3997	-2.73451	0.475409	6.51242e-06	0.000981434
ENSMUSG00000078593	P3r3urf	1700042G07Rik	55.9927	-1.88606	0.215433	7.33242e-06	0.00109972
ENSMUSG00000038057	Dbil5	E	12860.3	-1.91366	0.223622	7.90095e-06	0.00117935
ENSMUSG00000033669	Zfp7	KRA	70.0731	2.00904	0.249787	8.25858e-06	0.00122689
ENSMUSG00000029828	4921507P07Rik	TISP74	3321.09	-1.96	0.237076	8.57596e-06	0.00126803
ENSMUSG00000108218	ENSMUSG00000108218		133.807	1.98868	0.245217	8.81143e-06	0.00129067
ENSMUSG00000051582	Otud6a	EG408193	250.262	1.85824	0.210405	8.79777e-06	0.00129067
ENSMUSG00000019989	Enpp3	AI876438	30.5953	2.17513	0.298092	9.05832e-06	0.00132066
ENSMUSG00000110537	ENSMUSG00000110537		24.448	2.84101	0.537635	1.02813e-05	0.00149202
ENSMUSG00000022391	Rangap1	C79654	5548.02	-1.56538	0.136924	1.06676e-05	0.00154094
ENSMUSG00000040456	H2ap	1700054O13Rik	578.453	-1.7636	0.188628	1.13898e-05	0.00163772
ENSMUSG00000107252	Gm5767	EG436336	390.524	-1.64066	0.158479	1.38009e-05	0.00197535
ENSMUSG00000022887	Masp1	AW048060	23.9224	2.30802	0.348648	1.41426e-05	0.00201506
ENSMUSG00000106127	ENSMUSG00000106127		21.2785	-2.18956	0.312376	1.48401e-05	0.00210488
ENSMUSG00000084780	Gm15350	Gm15350	102.695	-1.83743	0.211686	1.50637e-05	0.00212696
ENSMUSG00000027276	Jag1	ABE	313.364	-1.62313	0.155057	1.56428e-05	0.00219883
ENSMUSG00000078611	Gm5901	EG545989	478.478	-1.68138	0.171432	1.72997e-05	0.00242088
ENSMUSG00000029189	Sel1l3	2310045A20Rik	56.1399	1.96003	0.24857	1.82775e-05	0.00254634
ENSMUSG00000024754	Cemip2	Tmem2	107.33	1.79819	0.204541	1.97798e-05	0.00274344
ENSMUSG00000071937	Adam25	Adam25	535.517	-1.83924	0.216114	2.01492e-05	0.00277016
ENSMUSG00000074746	Pdzd8	A630041P07Rik	4510.13	-1.70507	0.17939	2.00787e-05	0.00277016
ENSMUSG00000050087	Cby3	1700121K02Rik	140.409	-1.83029	0.21382	2.04253e-05	0.00279585
ENSMUSG00000027708	Dcun1d1	DCNL1	5289.81	-1.65395	0.166912	2.26971e-05	0.00309332
ENSMUSG00000032397	Tipin	1110005A05Rik	772.165	-1.79392	0.20537	2.30411e-05	0.0031266
ENSMUSG00000049551	Fzd9	Fz9	43.7831	2.114	0.300343	2.5103e-05	0.00339171
ENSMUSG00000114446	ENSMUSG00000114446		20.3391	-2.07741	0.289237	2.53481e-05	0.00341013
ENSMUSG00000020000	Moxd1	3230402N08Rik	6.35152	-2.82662	0.586124	2.79171e-05	0.00373969
ENSMUSG00000084860	ENSMUSG00000084860		18.9963	2.49143	0.43635	2.87515e-05	0.00383509
ENSMUSG00000059857	Ntng1	A930010C08Rik	36.7485	2.15566	0.317099	2.93392e-05	0.00388045
ENSMUSG00000035580	Kcnh8	C130090D05Rik	277.098	1.56559	0.14547	2.92653e-05	0.00388045
ENSMUSG00000055891	Ubl4b	4930522D07Rik	2103.74	-1.83468	0.220363	2.95902e-05	0.00389721
ENSMUSG00000106873	ENSMUSG00000106873		63.2859	-1.73001	0.190947	2.9867e-05	0.00390087
ENSMUSG00000006575	Rundc3a	R	365.926	-1.97131	0.260291	2.97606e-05	0.00390087
ENSMUSG00000061959	Ces1e	Eg	4.63759	3.55911	1.08494	3.03429e-05	0.00394659
ENSMUSG00000086430	ENSMUSG00000086430		31.718	-2.44177	0.422827	3.37527e-05	0.00437196
ENSMUSG00000082218	Gm13602	Gm13602	3.85179	-3.70405	1.25224	3.47722e-05	0.00446709
ENSMUSG00000028865	Cd164l2	2310047N01Rik	11.5202	-2.53958	0.463975	3.47713e-05	0.00446709
ENSMUSG00000032269	Htr3a	5-HT3	38.4429	2.19157	0.333393	3.50882e-05	0.00448928
ENSMUSG00000095814	Btbd35f7	Gm14374	21.9778	2.47257	0.437236	3.5652e-05	0.00454288
ENSMUSG00000095637	ENSMUSG00000095637		207.494	1.87158	0.234437	3.67123e-05	0.00465904
ENSMUSG00000003923	Tfam	AI661103	2018.72	-1.56234	0.146928	3.75897e-05	0.00475116
ENSMUSG00000036921	Tex46	4930549C01Rik	200.644	-1.76956	0.205259	3.7747e-05	0.00475188
ENSMUSG00000099353	1700031M16Rik	4930413L20Rik	1865.95	-1.84816	0.22816	3.80795e-05	0.00477456
ENSMUSG00000051896	Tex37	1700011F03Rik	651.265	-1.64301	0.16969	3.8664e-05	0.00482854
ENSMUSG00000002733	Plekha3	FA	291.12	-1.42315	0.109065	3.88296e-05	0.00482998
ENSMUSG00000022755	Adgrg7	9130020O16Rik	53.4864	-3.5931	1.18836	3.99086e-05	0.00494456
ENSMUSG00000085484	Gm13539	Gm13539	19.6253	-2.21428	0.345051	4.05434e-05	0.00500344
ENSMUSG00000116253	ENSMUSG00000116253		2.23592	-3.6686	1.27236	4.07311e-05	0.00500689
ENSMUSG00000042200	Cdrt4	1700019I23Rik	2525.8	-1.84539	0.228844	4.17748e-05	0.00511513
ENSMUSG00000045022	H2bl1	1700024P04Rik	636.447	-1.68905	0.184166	4.3645e-05	0.00532333
ENSMUSG00000032491	Nradd	2610311B09Rik	60.0171	2.14622	0.32478	4.52397e-05	0.00549645
ENSMUSG00000100798	Gm19589	Gm19589	81.3866	-3.61439	1.29193	4.97085e-05	0.00601607
ENSMUSG00000111504	ENSMUSG00000111504		45.1447	2.06338	0.300226	5.09125e-05	0.00613809
ENSMUSG00000071235	Vrtn	7420416P09Rik	3.58704	3.57979	1.27305	5.23537e-05	0.00628766
ENSMUSG00000028018	Gstcd	4933434L15Rik	634.857	-1.48969	0.130585	5.77628e-05	0.00691082
ENSMUSG00000107237	ENSMUSG00000107237		54.8558	-1.93708	0.263382	6.00613e-05	0.00715849
ENSMUSG00000045287	Rtn4rl1	Ng	68.172	1.90237	0.254862	6.76635e-05	0.00803401
ENSMUSG00000048612	Myof	2310004N10Rik	51.2539	1.8248	0.230972	6.83143e-05	0.00808068
ENSMUSG00000090126	ENSMUSG00000090126		61.957	2.07828	0.314426	7.33785e-05	0.0086147
ENSMUSG00000085486	Gm11634	Gm11634	550.311	-1.79548	0.223198	7.32577e-05	0.0086147
ENSMUSG00000070498	Tmem132b	AK220418	39.0369	1.8991	0.255542	7.37034e-05	0.00862055
ENSMUSG00000107204	ENSMUSG00000107204		55.8336	-1.63523	0.175441	7.51276e-05	0.00875446
ENSMUSG00000029272	Sult1e1	ES	25.8676	2.51617	0.494777	7.95902e-05	0.00924013
ENSMUSG00000074435	Smcp	Mc	24909.7	-1.9099	0.261204	8.20621e-05	0.00949195
ENSMUSG00000058152	Chsy3	4833446K15Rik	13.1516	2.39822	0.445841	8.92896e-05	0.01029
ENSMUSG00000020388	Pdlim4	Ril	34.2462	1.93622	0.273036	9.51811e-05	0.0109287
ENSMUSG00000071015	Gm136	Gm136	756.205	-1.69682	0.198147	0.000100948	0.0115485
ENSMUSG00000001027	Scn4a	Nav	53.8347	1.85075	0.247322	0.000105345	0.0120078
ENSMUSG00000116560	Gm2808	Gm2808	12.2539	2.40283	0.456616	0.000106266	0.0120689
ENSMUSG00000034898	Filip1	5730485H21Rik	178.685	-1.85419	0.248877	0.000107644	0.0121784
ENSMUSG00000031144	Syp	A230093K24Rik	8.17714	2.74283	0.648892	0.000108008	0.0121784
ENSMUSG00000109383	ENSMUSG00000109383		64.4163	-1.6365	0.183768	0.000134297	0.0150455
ENSMUSG00000062397	Zfp706	3110006P09Rik	790.843	-1.50207	0.142479	0.000134394	0.0150455
ENSMUSG00000007033	Hspa1l	70kD	6500	-1.82811	0.245429	0.00013745	0.0153328
ENSMUSG00000030317	Timp4	TIMP	97.8545	1.79272	0.234037	0.00013884	0.0154329
ENSMUSG00000100249	Btbd35f23	Btbd35f1	111.791	1.76996	0.227137	0.000142471	0.0157805
ENSMUSG00000030301	Ccdc91	1700086G08Rik	7551.94	-1.92455	0.280444	0.000152595	0.0168424
ENSMUSG00000090141	Gm614	Gm614	55.6659	-1.8272	0.247599	0.000154402	0.0169821
ENSMUSG00000062651	H2al2a	1700113O17Rik	517.001	-1.61218	0.178451	0.000157288	0.0171789
ENSMUSG00000109643	ENSMUSG00000109643		30.8371	2.43927	0.497374	0.000156901	0.0171789
ENSMUSG00000005802	Slc30a4	Znt	1149.6	-1.53978	0.156148	0.000161029	0.0175265
ENSMUSG00000087258	ENSMUSG00000087258		50.8045	-1.82328	0.247348	0.00016217	0.0175895
ENSMUSG00000115775	ENSMUSG00000115775		41.6378	1.85895	0.26029	0.000168607	0.0182247
ENSMUSG00000048696	Mex3d	BC059858	6904.18	-1.60333	0.176919	0.000171603	0.0184847
ENSMUSG00000027465	Tbc1d20	1110028I04Rik	2653.75	-1.5058	0.147339	0.000186449	0.0200152
ENSMUSG00000044139	Prss53	Pol3s	24.919	2.07512	0.34498	0.000204391	0.0218663
ENSMUSG00000055762	Eef1d	EF-1-delta	7655.77	-1.83262	0.255948	0.000206115	0.0219757
ENSMUSG00000062526	Mppe1	Pg	45.0032	-1.73209	0.222162	0.000209762	0.0222888
ENSMUSG00000035200	Chrnb4	Acr	30.9504	2.01678	0.324261	0.000216723	0.0229507
ENSMUSG00000114437	ENSMUSG00000114437		26.0121	-1.89114	0.279353	0.000229868	0.0242608
ENSMUSG00000031452	1700029H14Rik	1700029H14Rik	4563.77	-1.82476	0.256142	0.000233125	0.02444
ENSMUSG00000075437	Gm11681	Gm11681	19.6195	2.24889	0.425532	0.00023275	0.02444
ENSMUSG00000098029	Gm7745	Gm7745	24.7639	2.2025	0.405044	0.000237264	0.0247909
ENSMUSG00000094307	Btbd35f28	Gm14347	26.637	2.0516	0.343577	0.00025427	0.0264796
ENSMUSG00000057967	Fgf18	D130055P09Rik	43.3847	1.90495	0.287566	0.000257746	0.0267527
ENSMUSG00000085437	1700047A11Rik	4930554C15Rik	115.779	-1.72231	0.224926	0.000283028	0.0292799
ENSMUSG00000037016	Frem2	6030440P17Rik	62.2194	1.7439	0.233376	0.000295881	0.0305088
ENSMUSG00000097546	ENSMUSG00000097546		11.9824	-2.09962	0.370256	0.000299811	0.0308127
ENSMUSG00000066936	ENSMUSG00000066936		4.61212	-2.62159	0.701334	0.00031648	0.0324195
ENSMUSG00000114963	ENSMUSG00000114963		12.0447	-2.34693	0.496681	0.000318414	0.0325115
ENSMUSG00000085155	ENSMUSG00000085155		1093.24	-1.77245	0.2453	0.00032059	0.0326273
ENSMUSG00000113691	ENSMUSG00000113691		9.5696	2.44945	0.566834	0.000335645	0.034049
ENSMUSG00000102738	ENSMUSG00000102738		13.5646	-2.17131	0.408363	0.000337321	0.0341086
ENSMUSG00000025515	Muc2	2010015E03Rik	4.87574	-2.70486	0.816162	0.000340666	0.0343361
ENSMUSG00000113210	4930474N09Rik	4930474N09Rik	317.448	-1.61437	0.192351	0.000357227	0.0358898
ENSMUSG00000040631	Dok4	Dok4	21.505	2.00853	0.341128	0.000378341	0.0378897
ENSMUSG00000032412	Atp1b3	AA409958	4057.53	-1.62473	0.197375	0.000386645	0.0384612
ENSMUSG00000113779	ENSMUSG00000113779		6.71619	-2.46958	0.598722	0.000387729	0.0384612
ENSMUSG00000115286	4930429C20Rik	4930429C20Rik	176.43	-1.55323	0.172803	0.000386344	0.0384612
ENSMUSG00000032294	Pkm	AA414905	2346.52	-1.42387	0.12994	0.000399571	0.0395109
ENSMUSG00000002565	Scin	AW545522	7.05266	2.69044	0.854424	0.000402381	0.0396637
ENSMUSG00000115231	ENSMUSG00000115231		26.4101	-1.95171	0.320367	0.00040642	0.0399361
ENSMUSG00000033377	Palmd	4631423C22Rik	21.1329	2.07317	0.373493	0.000417329	0.04088
ENSMUSG00000104681	ENSMUSG00000104681		135.687	-1.5246	0.164679	0.000428792	0.041872
ENSMUSG00000114563	1700016K05Rik	1700016K05Rik	107.83	-1.76765	0.251076	0.000433416	0.0421275
ENSMUSG00000061742	Slc22a12	AI987855	13.04	-1.98651	0.337327	0.000434096	0.0421275
ENSMUSG00000004098	Col5a3	Col5a3	14.4172	2.38857	0.555444	0.000450115	0.0435473
ENSMUSG00000097075	Cdiptos	D830044I16Rik	2685.91	-1.75806	0.248675	0.000453256	0.0437162
ENSMUSG00000067028	Cntnap5b	C230078M14Rik	991.825	-1.60463	0.193577	0.000459178	0.0441515
ENSMUSG00000047517	Dmbt1	CRP	23.3774	1.91441	0.310884	0.000476178	0.0456461
ENSMUSG00000047502	Mroh7	Gm1027	1807.66	-1.53528	0.172009	0.000538086	0.0513866
ENSMUSG00000036790	Slitrk2	A930040J07	33.5596	1.79667	0.268145	0.000539341	0.0513866
ENSMUSG00000064682	Gm25813	Gm25813	46.2341	-2.65824	0.976117	0.000549397	0.0521024
ENSMUSG00000110924	Gm40518	Gm40518	3.02849	2.68274	1.16058	0.000550178	0.0521024
ENSMUSG00000097660	ENSMUSG00000097660		29.3637	-1.8327	0.283102	0.000553596	0.0522681
ENSMUSG00000114616	ENSMUSG00000114616		4.19739	-2.58524	1.51277	0.00056863	0.0535263
ENSMUSG00000084971	4930579D09Rik	4930579D09Rik	33.9027	-1.80063	0.271672	0.000576054	0.0540629
ENSMUSG00000105993	Tex13d	Gm2483	308.852	1.49114	0.158019	0.000590956	0.0552959
ENSMUSG00000111198	ENSMUSG00000111198		86.7572	-1.66766	0.222651	0.000616839	0.057546
ENSMUSG00000102224	4930447F24Rik	4930447F24Rik	6.72929	-2.30162	0.527985	0.000619566	0.0576289
ENSMUSG00000114550	ENSMUSG00000114550		10.1379	-1.8941	1.95137	0.000622194	0.057702
ENSMUSG00000021476	Habp4	4933413D03Rik	4302.22	-1.64493	0.214561	0.000626871	0.0579643
ENSMUSG00000015843	Rxrg	Nr2	10.3778	-2.07975	0.398187	0.000631485	0.0582192
ENSMUSG00000027966	Col11a1	C530001D20Rik	22.5242	2.09437	0.408116	0.000658079	0.0604931
ENSMUSG00000115709	4930431P22Rik	4930431P22Rik	30.4159	-1.78777	0.27123	0.00066963	0.0613749
ENSMUSG00000099835	ENSMUSG00000099835		3.73766	2.60222	1.15133	0.000684986	0.0625993
ENSMUSG00000002944	Cd36	FA	41.3817	1.88484	0.312304	0.000688774	0.0627625
ENSMUSG00000073243	Gm9	Gm9	371.544	1.79379	0.275027	0.000699259	0.0635333
ENSMUSG00000115430	ENSMUSG00000115430		50.6088	-1.70332	0.239475	0.000702961	0.063685
ENSMUSG00000026980	Ly75	CD205	76.9362	2.34475	0.582247	0.000728516	0.0656209
ENSMUSG00000045731	Pnoc	N/O	29.544	-1.7908	0.275089	0.000727313	0.0656209
ENSMUSG00000056508	1700001K19Rik	1700001K19Rik	2926.74	-1.52891	0.175224	0.000737997	0.0662844
ENSMUSG00000097055	Gm4419	Gm4419	358.859	-1.41034	0.13464	0.00084611	0.0757776
ENSMUSG00000048077	H1f7	1700026P10Rik	5060.91	-1.71897	0.251116	0.000854699	0.0763287
ENSMUSG00000047686	Rtl3	D430021I08Rik	8.19227	2.39388	0.688156	0.00094	0.0837081
ENSMUSG00000074259	Gramd2	BC064463	49.3698	-1.60714	0.211299	0.00100864	0.0893133
ENSMUSG00000084658	ENSMUSG00000084658		50.1109	-1.61685	0.215072	0.00100743	0.0893133
ENSMUSG00000083116	ENSMUSG00000083116		4.48851	2.45573	1.13719	0.00102078	0.0899667
ENSMUSG00000106549	ENSMUSG00000106549		50.5171	1.88701	0.330035	0.00102335	0.0899667
ENSMUSG00000030161	Gabarapl1	3110025G09Rik	1175.17	-1.48631	0.165427	0.00102674	0.0899667
ENSMUSG00000085719	4933424L21Rik	4933424L21Rik	232.904	1.55936	0.193186	0.0010275	0.0899667
ENSMUSG00000111544	4930534H03Rik	4930534H03Rik	22.8894	-1.77133	0.278933	0.00103336	0.0902279
ENSMUSG00000111794	ENSMUSG00000111794		1.79722	2.42506	1.21572	0.0010412	0.0904082
ENSMUSG00000099266	ENSMUSG00000099266		12.6669	-2.20892	0.51806	0.00103892	0.0904082
ENSMUSG00000078503	Zfp990	Gm13225	824.994	-2.15157	1.57769	0.00105346	0.09122
ENSMUSG00000079808	LOC102638047	LOC102638047	7.49571	2.28579	0.595811	0.00110638	0.0955385
ENSMUSG00000028896	Rcc1	4931417M11Rik	2030.92	-1.4026	0.135631	0.00111098	0.0956727
ENSMUSG00000083556	ENSMUSG00000083556		20.8337	1.94286	0.361983	0.00112688	0.0967755
ENSMUSG00000086890	ENSMUSG00000086890		36.9423	-1.77121	0.282578	0.00114391	0.0979703
ENSMUSG00000057606	Colq	A130034K24Rik	78.6507	1.6298	0.223598	0.00114832	0.0980797
ENSMUSG00000041536	Serpina3a	ant	7.48645	-2.12963	0.472105	0.00115496	0.0983787
ENSMUSG00000054523	Ms4a5	Ms4a5	1737.02	-1.54216	0.189258	0.00116537	0.0989961
ENSMUSG00000028287	1700009N14Rik	AI429145	3804.45	-1.68173	0.24593	0.00119235	0.101015
ENSMUSG00000113960	4933412O06Rik	4933412O06Rik	74.8869	-1.70074	0.255897	0.00126885	0.107206
ENSMUSG00000044787	Spata32	4933400C05Rik	554.624	-1.65419	0.236533	0.00127595	0.107516
ENSMUSG00000111545	ENSMUSG00000111545		22.6817	-1.6782	1.66227	0.00140082	0.117721
ENSMUSG00000106932	4930487D11Rik	4930487D11Rik	46.7398	1.77042	0.291307	0.00144391	0.121018
ENSMUSG00000031667	Aktip	AL023020	521.581	-1.31707	0.107718	0.00145459	0.121588
ENSMUSG00000029322	Plac8	C15	72.5505	-1.6042	0.221279	0.00154759	0.129018
ENSMUSG00000026656	Fcgr2b	AI528646	31.4939	1.89276	0.355303	0.00157684	0.131108
ENSMUSG00000027927	Lelp1	1700012F11Rik	1377.31	-1.56812	0.206929	0.00158452	0.131398
ENSMUSG00000047586	Nccrp1	1190020J12Rik	2.093	-2.17735	1.30004	0.00162475	0.134204
ENSMUSG00000098552	Gm27217	Gm27217	6.42253	2.30652	0.757299	0.00162692	0.134204
ENSMUSG00000037185	Krt80	1200016G03Rik	7.97184	2.20584	0.586394	0.00163201	0.13427
ENSMUSG00000038217	Tlcd2	Tlcd2	94.4288	1.6127	0.226515	0.00163965	0.134545
ENSMUSG00000030207	Fam234b	8430419L09Rik	1319.27	-1.40373	0.142438	0.00168374	0.137803
ENSMUSG00000086491	ENSMUSG00000086491		16.6163	1.89858	0.362515	0.00168866	0.137846
ENSMUSG00000094309	ENSMUSG00000094309		39.9959	1.71185	0.272501	0.00176183	0.143445
ENSMUSG00000024107	Lhcgr	Gpcr19	6.59018	2.30559	0.880316	0.00176778	0.143557
ENSMUSG00000096426	Btbd35f24	Gm21364	146.592	1.64973	0.245553	0.00180622	0.146299
ENSMUSG00000110898	Gm40638	Gm40638	6.26674	-2.18381	0.589272	0.00185976	0.150247
ENSMUSG00000008429	Herpud2	5031400M07Rik	1736.31	-1.37792	0.134209	0.00188454	0.151858
ENSMUSG00000044734	Serpinb1a	1190005M04Rik	9.76183	2.19699	0.614032	0.00191698	0.154076
ENSMUSG00000105765	4930539C22Rik	4930539C22Rik	25.9434	1.81325	0.3262	0.00195969	0.157106
ENSMUSG00000009097	Tbx1	nmf21	258.303	1.49345	0.182231	0.00204133	0.163234
ENSMUSG00000110180	ENSMUSG00000110180		9.44896	2.14334	0.575256	0.0021688	0.172985
ENSMUSG00000094719	Gm5108	EG330097	39.7312	1.8217	0.338092	0.00224041	0.178244
ENSMUSG00000028435	Aqp3	AQP-2	20.2747	1.97777	0.435873	0.00231775	0.18393
ENSMUSG00000061689	Dlgap4	AI225853	839.227	-1.45811	0.170708	0.00235251	0.185916
ENSMUSG00000001349	Cnn1	C	10.2687	2.04127	0.486907	0.00235465	0.185916
ENSMUSG00000073608	Gal3st2c	EG619597	2.59047	2.09034	1.16967	0.00244743	0.192757
ENSMUSG00000105355	ENSMUSG00000105355		4.56137	-2.21031	0.821906	0.00247661	0.194421
ENSMUSG00000110885	ENSMUSG00000110885		1.9847	-1.952	1.30415	0.00248097	0.194421
ENSMUSG00000026778	Prkcq	A130035A12Rik	2031.25	-1.6242	0.245526	0.00251303	0.196442
ENSMUSG00000042861	Kcna10	Gm1962	3.91876	2.05324	1.18376	0.00259562	0.201392
ENSMUSG00000081226	ENSMUSG00000081226		2.82386	1.76133	1.40533	0.00258681	0.201392
ENSMUSG00000003500	Impdh1	B930086D20Rik	68.449	1.51768	0.198593	0.00259421	0.201392
ENSMUSG00000047446	Arl4a	A	9160.14	-1.40794	0.152199	0.00264059	0.203872
ENSMUSG00000016498	Pdcd1lg2	B7-DC	35.2432	1.72913	0.2985	0.00263952	0.203872
ENSMUSG00000001988	Npas1	MO	58.3617	1.72071	0.294788	0.00267049	0.205673
ENSMUSG00000028156	Eif4e	EG668879	3125.58	-1.30826	0.112215	0.0027225	0.209166
ENSMUSG00000087192	ENSMUSG00000087192		14.4086	2.01124	0.483342	0.00276753	0.212105
ENSMUSG00000090137	Uba52	Cep52	208.362	-1.43763	0.165891	0.00279813	0.213928
ENSMUSG00000036111	Lmo1	Rbt	22.952	1.84247	0.365288	0.00283833	0.216473
ENSMUSG00000098284	ENSMUSG00000098284		1.89459	-1.95408	1.23655	0.00287138	0.218462
ENSMUSG00000028416	Bag1	BAG-1	5973.99	-1.53362	0.20889	0.00290218	0.22027
ENSMUSG00000026343	Gpr39	4933415E13Rik	135.759	1.58557	0.233229	0.00294693	0.222683
ENSMUSG00000028706	Nsun4	2310010O12Rik	3043.76	-1.61033	0.244907	0.00294818	0.222683
ENSMUSG00000113954	Gm7822	EG665851	5.44952	-1.11481	1.43768	0.00298965	0.225273
ENSMUSG00000099417	1700028B04Rik	1700028B04Rik	28.6554	1.77619	0.331129	0.00302541	0.227421
ENSMUSG00000110123	ENSMUSG00000110123		100.003	-1.5838	1.41533	0.003039	0.227896
ENSMUSG00000022681	Ntan1	PNAA	228.731	-1.47912	0.186188	0.00307775	0.230251
ENSMUSG00000020125	Elane	El	3.82923	2.0285	1.11833	0.00310928	0.232056
ENSMUSG00000104057	ENSMUSG00000104057		3.7034	2.00356	1.13554	0.00319154	0.237629
ENSMUSG00000078324	Btbd35f14	Gm2933	41.7046	1.74633	0.318898	0.00325479	0.241765
ENSMUSG00000055177	Cstl1	RCET1	427.156	-1.46619	0.182936	0.00338653	0.250955
ENSMUSG00000032894	1700031F05Rik	1700031F05Rik	18.6173	1.83643	0.375979	0.00342358	0.253103
ENSMUSG00000083878	Gm12034	Gm12034	21.3385	-1.74923	0.324306	0.00346667	0.255685
ENSMUSG00000026923	Notch1	9930111A19Rik	76.1775	1.61589	0.254417	0.00350333	0.257179
ENSMUSG00000073415	ENSMUSG00000073415		163.471	-1.52746	0.211889	0.00350291	0.257179
ENSMUSG00000094155	ENSMUSG00000094155		22.3327	1.77693	0.341682	0.00353819	0.259131
ENSMUSG00000056370	Sftpb	AI562151	2.00568	-1.92542	1.16499	0.00357484	0.261184
ENSMUSG00000022824	Muc13	114/A1	6.32246	2.11021	0.789387	0.00358288	0.261184
ENSMUSG00000028341	Nr4a3	AI573420	190.849	1.4326	0.169494	0.00359854	0.261716
ENSMUSG00000095717	ENSMUSG00000095717		8.23886	2.06749	0.61388	0.00361358	0.262202
ENSMUSG00000017723	Wfdc2	1600023A02Rik	1.9488	1.80934	1.24557	0.00368468	0.266743
ENSMUSG00000074151	Nlrc5	AI4515	45.4275	-1.50858	0.207265	0.00399985	0.288893
ENSMUSG00000087544	ENSMUSG00000087544		52.7847	-1.6828	0.297722	0.00415774	0.299606
ENSMUSG00000039328	Rnf122	1110063C11Rik	8.41953	1.98108	0.527224	0.00421146	0.302781
ENSMUSG00000101381	Btbd35f16	Gm3701	29.6595	1.73279	0.327418	0.00422565	0.303106
ENSMUSG00000066760	Psg16	Cea1	4.82417	2.02472	0.934266	0.0042652	0.305244
ENSMUSG00000083088	Gm14153	Gm14153	4.24978	2.04057	0.889882	0.00428645	0.306066
ENSMUSG00000029228	Lnx1	Lnx	17.8045	1.85573	0.412838	0.00437457	0.311572
ENSMUSG00000111412	ENSMUSG00000111412		16.2085	-1.72601	0.325816	0.00438356	0.311572
ENSMUSG00000021948	Prkcd	AI385711	2511.89	-1.41593	0.166863	0.00439338	0.311572
ENSMUSG00000104980	ENSMUSG00000104980		14.9183	1.7665	0.352589	0.0044867	0.317472
ENSMUSG00000110126	Gm9347	EG668771	13.8971	1.86857	0.427169	0.00453084	0.319155
ENSMUSG00000060429	Sntb1	Sntb1	2.70046	1.8283	1.1522	0.0045292	0.319155
ENSMUSG00000113260	Gm53057	Gm53057	10.9037	-2.02571	0.636053	0.00457884	0.321812
ENSMUSG00000073096	Lrrc61	BC027309	775.271	1.35055	0.138561	0.00460188	0.322708
ENSMUSG00000018428	Akap1	AKA	9946.79	-1.57476	0.245461	0.00464528	0.325024
ENSMUSG00000022044	Stmn4	Lagl	13.3437	1.87112	0.433871	0.00469746	0.327481
ENSMUSG00000078214	ENSMUSG00000078214		111.01	1.66217	0.293078	0.00470128	0.327481
ENSMUSG00000108505	1700095K22Rik	1700095K22Rik	52.0874	-1.64929	0.286837	0.00478588	0.331973
ENSMUSG00000116871	Gm33912	Gm33912	35.874	-1.57622	0.247599	0.00479708	0.331973
ENSMUSG00000044526	Znrf4	1700094M01Rik	2995.01	-1.40616	0.164566	0.00479754	0.331973
ENSMUSG00000066368	Actl11	4921517D21Rik	3489.27	-1.65097	0.289691	0.00495342	0.340559
ENSMUSG00000017386	Traf4	A530032M13Rik	89.1304	1.39591	0.160599	0.0049472	0.340559
ENSMUSG00000099630	1700096J18Rik	1700096J18Rik	86.2762	-1.5215	0.22095	0.00495422	0.340559
ENSMUSG00000094478	Igkv3-3	Igk-V21-3	11.2316	1.94519	0.526116	0.00508579	0.348839
ENSMUSG00000024317	Rnf138	2410015A17Rik	9367.02	-1.40779	0.166979	0.0051225	0.350589
ENSMUSG00000046287	Pnma3	Pnma3	3.92233	1.82114	1.10818	0.00514416	0.351305
ENSMUSG00000060470	Adgrg3	A030001G24Rik	8.92932	2.01034	0.783055	0.00517882	0.352903
ENSMUSG00000046957	Spz1	1700027M20Rik	8142.4	-1.73863	0.346279	0.00521021	0.354271
ENSMUSG00000079071	Slc28a2b	Gm14085	8.00982	1.9409	0.5322	0.00532322	0.361173
ENSMUSG00000104096	Gm20356	Gm20356	2.08999	-1.74741	1.15023	0.00536271	0.363066
ENSMUSG00000028799	Zfp362	Zfp362	233.992	1.54061	0.233984	0.00538652	0.363892
ENSMUSG00000078606	Gvin2	Gm4070	2.9201	1.81314	1.0922	0.0054534	0.367618
ENSMUSG00000020624	ENSMUSG00000020624		449.799	-1.42696	0.178696	0.00563915	0.379324
ENSMUSG00000110269	ENSMUSG00000110269		7.53883	1.94748	0.567079	0.00573303	0.383991
ENSMUSG00000038351	Sgsm2	D630003G22Rik	390.442	-1.21647	0.0842392	0.0057328	0.383991
ENSMUSG00000039033	Tasp1	4930485D02Rik	1590.86	-1.36287	0.149054	0.00579441	0.386649
ENSMUSG00000025037	Maoa	1110061B18Rik	244.587	1.40643	0.169658	0.00580972	0.386649
ENSMUSG00000031133	Arhgef6	1600028C08Rik	539.573	-1.51196	0.22208	0.00579825	0.386649
ENSMUSG00000107528	ENSMUSG00000107528		15.3868	-1.80028	0.402981	0.00589633	0.391581
ENSMUSG00000037610	Kcnmb2	2700049B16Rik	10.2223	1.93415	0.55961	0.00600236	0.397336
ENSMUSG00000109861	ENSMUSG00000109861		76.0177	-1.45584	0.194827	0.00600833	0.397336
ENSMUSG00000058099	Nfam1	4921501M20Rik	53.6834	1.54874	0.243722	0.00610458	0.402851
ENSMUSG00000051198	4930548G14Rik	4930548G14Rik	47.3053	-1.52647	0.232163	0.00616075	0.405704
ENSMUSG00000107317	ENSMUSG00000107317		1.59229	1.6331	1.1659	0.00631459	0.414963
ENSMUSG00000040229	Gpr34	Lypsr1	5.69815	1.95941	0.716548	0.00638211	0.418522
ENSMUSG00000040809	Chil3	AI505981	6.00922	-1.91846	0.559005	0.00647359	0.423635
ENSMUSG00000072772	Grcc10	2310033H05Rik	769.344	-1.43775	0.188944	0.0066261	0.432712
ENSMUSG00000083622	Gm15570	Gm15570	3.29381	1.69135	1.11225	0.00668983	0.435965
ENSMUSG00000029090	Adgra3	3830613O22Rik	205.789	1.41942	0.180888	0.00687292	0.446968
ENSMUSG00000028356	Ambp	AI194774	37.5141	1.64553	0.307176	0.00690511	0.448131
ENSMUSG00000026548	Slamf9	2310026I04Rik	49.2623	-1.50772	0.227508	0.00699549	0.452209
ENSMUSG00000020681	Ace	AW208573	6693.82	-1.48198	0.21373	0.00699679	0.452209
ENSMUSG00000033910	Gucy1a1	1200016O07Rik	59.4009	1.57301	0.26421	0.00701591	0.452512
ENSMUSG00000038523	1700003F12Rik	1700003F12Rik	2872.37	-1.43694	0.19127	0.00719796	0.4633
ENSMUSG00000066515	Klk1b3	Ngf	16.6412	-1.63387	0.30314	0.00725059	0.464779
ENSMUSG00000031150	Ccdc120	AA030924	10.8915	1.83077	0.462847	0.00724545	0.464779
ENSMUSG00000080899	ENSMUSG00000080899		1.72329	1.57153	1.15432	0.00727019	0.465085
ENSMUSG00000105701	ENSMUSG00000105701		4.93511	1.86754	0.893126	0.0073237	0.466968
ENSMUSG00000005268	Prlr	AI987712	49.431	1.70836	0.35508	0.00734432	0.466968
ENSMUSG00000081743	Gm4911	EG236892	18.8725	1.67299	0.329854	0.00733742	0.466968
ENSMUSG00000031430	Vsig1	1700062D20Rik	749.366	-1.48403	0.217325	0.00744899	0.472664
ENSMUSG00000099624	ENSMUSG00000099624		2.66611	1.52861	1.16461	0.00749877	0.473409
ENSMUSG00000026739	Bmi1	AW546694	3347.4	-1.34396	0.146173	0.00750603	0.473409
ENSMUSG00000028441	1110017D15Rik	Cbe1	1666.22	-1.42245	0.185116	0.00748156	0.473409
ENSMUSG00000001829	Clpb	AL118244	7834.72	-1.57009	0.266363	0.00752768	0.473821
ENSMUSG00000023993	Treml1	5430401J17Rik	1.87357	1.55007	1.15122	0.00760578	0.477777
ENSMUSG00000056509	Gm9999	Gm9999	1824.85	-1.37789	0.16357	0.00772687	0.484413
ENSMUSG00000066273	Olfr33	MOR11	2.65258	1.61527	1.10656	0.00789352	0.493873
ENSMUSG00000101153	ENSMUSG00000101153		101.69	1.55231	0.258998	0.00796962	0.497641
ENSMUSG00000056824	Zfp663	Gm1008	1.90647	1.49044	1.16033	0.00804969	0.501642
ENSMUSG00000103684	ENSMUSG00000103684		7.82706	1.89046	0.640329	0.00827223	0.512689
ENSMUSG00000114049	ENSMUSG00000114049		15.7767	-1.6929	0.35512	0.00827604	0.512689
ENSMUSG00000021096	Ppm1a	2310003C21Rik	3968.07	-1.41447	0.184272	0.00826287	0.512689
ENSMUSG00000090146	ENSMUSG00000090146		51.5485	-1.62361	0.307756	0.00848449	0.523533
ENSMUSG00000111486	ENSMUSG00000111486		1.48303	-1.34395	1.18996	0.00847991	0.523533
ENSMUSG00000114729	ENSMUSG00000114729		5.11708	-0.653706	1.08814	0.0085878	0.528867
ENSMUSG00000087455	5330411J11Rik	5330411J11Rik	7.69677	1.88234	0.688716	0.00863618	0.530803
ENSMUSG00000110881	Olfr897-ps1	MOR170	9.71558	-1.79656	0.461643	0.00878162	0.538686
ENSMUSG00000032114	Slc37a4	100043178	36.961	-1.48714	0.226311	0.00881664	0.539778
ENSMUSG00000099872	1700074H08Rik	CH25-211A23.1	34.9694	-1.50816	0.238832	0.00889705	0.54364
ENSMUSG00000028642	Tmem269	4930538K18Rik	489.214	-1.32436	0.140931	0.00898495	0.547942
ENSMUSG00000111203	ENSMUSG00000111203		1.49805	1.47954	1.13333	0.00904097	0.550288
ENSMUSG00000018581	Dnah11	Dnahc	98.418	1.44768	0.205616	0.00910391	0.553045
ENSMUSG00000003452	Bicd1	B830009D06Rik	183.854	-1.36795	0.163499	0.00918824	0.557088
ENSMUSG00000032015	Pou2f3	Epoc	36.4458	1.62105	0.313803	0.00937636	0.567397
ENSMUSG00000109666	ENSMUSG00000109666		4.8979	-1.83139	0.803256	0.00946146	0.571443
ENSMUSG00000107073	4930428D20Rik	Gm43265	55.4556	-1.50598	0.240829	0.00949368	0.572286
ENSMUSG00000028280	Gabrr1	GABA	4.34071	1.60115	1.05389	0.00962188	0.578901
ENSMUSG00000023348	Trip6	Trip6	35.8932	1.61268	0.312114	0.00987355	0.592905
ENSMUSG00000022857	Tmprss15	Entk	24.2646	1.64955	0.339764	0.00992117	0.594625
ENSMUSG00000039476	Prrx2	Pr	7.51656	1.84366	0.654824	0.0100765	0.602782
ENSMUSG00000020121	Srgap1	4930572H05Rik	203.816	-1.34423	0.154328	0.0102235	0.609253
ENSMUSG00000094727	ENSMUSG00000094727		18.3105	1.6824	0.369646	0.0102096	0.609253
ENSMUSG00000085450	ENSMUSG00000085450		39.3751	-1.47921	0.230443	0.0105926	0.630051
ENSMUSG00000116160	ENSMUSG00000116160		1.43643	-1.26552	1.14491	0.0110099	0.653629
ENSMUSG00000070311	Olfr894	MOR170	2.60041	1.41037	1.10382	0.0111977	0.663525
ENSMUSG00000087226	Gm14015	9330126M15	8.61062	1.80301	0.566808	0.0113327	0.669359
ENSMUSG00000049583	Grm5	6430542K11Rik	34.8174	1.62607	0.33467	0.0113389	0.669359
ENSMUSG00000062564	Tex28	Gm1538	21.2036	-1.55508	0.282943	0.0113727	0.670091
ENSMUSG00000110760	ENSMUSG00000110760		6.83626	1.81177	0.665821	0.0114275	0.672055
ENSMUSG00000027534	Snx16	4930522N22Rik	79.3136	1.52101	0.261161	0.0115257	0.67404
ENSMUSG00000084927	Gm5724	EG435927	61.7692	-1.52071	0.26089	0.0115117	0.67404
ENSMUSG00000036357	Gpr101	GPCR6	2.42015	1.4609	1.0766	0.0115236	0.67404
ENSMUSG00000091583	ENSMUSG00000091583		15.2856	1.66333	0.368151	0.011554	0.674436
ENSMUSG00000087564	ENSMUSG00000087564		1.71912	1.31027	1.12219	0.0117098	0.682261
ENSMUSG00000000889	Dbh	Dbh	6.05955	1.80151	0.69154	0.0117633	0.684106
ENSMUSG00000114608	Gm36161	Gm36161	1.36888	1.26495	1.12912	0.0118361	0.687065
ENSMUSG00000060002	Chpt1	Chpt1	1061.87	-1.32024	0.146307	0.0120146	0.696138
ENSMUSG00000102610	ENSMUSG00000102610		2.61575	1.40772	1.08565	0.0120869	0.69851
ENSMUSG00000038997	Asb17	4933436O18Rik	1110	-1.42296	0.20344	0.0121001	0.69851
ENSMUSG00000061701	Fbxw20	Fbxw12	11.0122	1.75592	0.502091	0.0125913	0.725527
ENSMUSG00000014791	Elmo3	9930107J06	32.0127	-1.49273	0.249249	0.0128024	0.73634
ENSMUSG00000109986	ENSMUSG00000109986		54.0577	-1.4781	0.24009	0.0128609	0.738349
ENSMUSG00000034913	Cby2	1700086N05Rik	4409.87	-1.55436	0.291944	0.0128895	0.738638
ENSMUSG00000070564	Ntn5	Gm484	29.0181	-1.50778	0.260985	0.0131673	0.752639
ENSMUSG00000114421	ENSMUSG00000114421		4.60435	-1.74197	0.77867	0.0131819	0.752639
ENSMUSG00000029994	Anxa4	AI265406	70.2664	1.40409	0.196231	0.0132403	0.754602
ENSMUSG00000021081	Serpina1f	0610012A11Rik	13.8732	1.68199	0.408641	0.0133275	0.757705
ENSMUSG00000072791	Abcb5	9230106F14Rik	2.47463	1.3709	1.07434	0.0133431	0.757705
ENSMUSG00000054054	Olfr309	MOR251	11.6389	1.76243	0.553407	0.0134075	0.759987
ENSMUSG00000013653	1810065E05Rik	AV047390	17.313	-1.67683	0.408402	0.0137435	0.777623
ENSMUSG00000053719	Klk1b26	Egfbp	85.2832	-1.42577	0.211139	0.0138115	0.780064
ENSMUSG00000104461	ENSMUSG00000104461		14.1723	1.69149	0.428014	0.013857	0.780976
ENSMUSG00000113945	Vmn2r-ps99	EG628808	11.0558	-1.13931	1.11178	0.0138775	0.780976
ENSMUSG00000067571	Ms4a15	E530011F12Rik	3.53415	1.53491	0.982807	0.0139585	0.784129
ENSMUSG00000051906	Cd209f	1810029C22Rik	10.0614	1.72687	0.486969	0.0140454	0.787598
ENSMUSG00000023013	Aqp2	AQP-CD	2.90466	1.40891	1.0428	0.0143017	0.800539
ENSMUSG00000109347	ENSMUSG00000109347		66.5123	-1.49692	0.25935	0.0143523	0.801939
ENSMUSG00000048038	Ccdc187	4932418E24Rik	1010.44	-1.39165	0.194546	0.0151246	0.843585
ENSMUSG00000055976	Cldn23	2310014B08Rik	9.58262	1.74168	0.612911	0.0152032	0.846464
ENSMUSG00000034928	Rnf44	AI854545	1981.99	-1.23842	0.109639	0.0153755	0.854539
ENSMUSG00000111070	ENSMUSG00000111070		6.59182	1.72712	0.689606	0.0155224	0.859742
ENSMUSG00000093916	ENSMUSG00000093916		3.46122	1.35237	1.04431	0.015524	0.859742
ENSMUSG00000032803	Cdv3	2510010F10Rik	9829.37	-1.51535	0.279354	0.0157475	0.870586
ENSMUSG00000044453	Ffar1	Gpr	49.7679	1.48359	0.257951	0.016098	0.888394
ENSMUSG00000100783	ENSMUSG00000100783		9.12054	1.69943	0.487262	0.0161709	0.890847
ENSMUSG00000046204	Pnma2	A830049P17Rik	97.6063	-1.54823	0.308647	0.0163849	0.901053
ENSMUSG00000057143	Trim12c	9230105E10Rik	13.2727	1.6519	0.414803	0.0165057	0.906108
ENSMUSG00000090523	Gypc	0610037F22Rik	19.2729	1.61509	0.372297	0.0165898	0.907546
ENSMUSG00000050071	Bex1	AA407839	28.5707	1.57755	0.335252	0.0165668	0.907546
ENSMUSG00000061171	Slc38a11	9330158F14Rik	8.33564	-1.70914	0.540655	0.0168496	0.919778
ENSMUSG00000039652	Cpeb3	4831444O18Rik	1359.51	-1.29254	0.140933	0.0168721	0.919778
ENSMUSG00000059742	Kcnh7	9330137I11Rik	4.8826	-1.66104	0.783996	0.0169436	0.922071
ENSMUSG00000032754	Slc8b1	AF261233	28.566	1.57466	0.33695	0.0171656	0.932535
ENSMUSG00000027474	Ccm2l	Ccm2l	8.37267	1.69445	0.506053	0.017212	0.933436
ENSMUSG00000057092	Fxyd3	Mat	8.12104	1.70935	0.615305	0.0173302	0.938226
ENSMUSG00000048217	Nags	1700120E20Rik	9.3086	-1.65361	0.430269	0.0174229	0.941619
ENSMUSG00000063730	Hsd3b2	3-beta-HSD II	1.42936	1.1526	1.0653	0.0174729	0.942697
ENSMUSG00000054115	Skp2	4930500A04Rik	1566.01	-1.30204	0.147866	0.017764	0.956752
ENSMUSG00000008307	1700109H08Rik	1700109H08Rik	1509.68	-1.29702	0.145201	0.0178791	0.961301
ENSMUSG00000070870	Cryge	Cryg-	1.18967	-1.09423	1.06525	0.0179806	0.9651
ENSMUSG00000021613	Hapln1	BB099155	12.2196	-1.15029	1.05811	0.0181491	0.972482
ENSMUSG00000089714	ENSMUSG00000089714		1.26537	1.07578	1.06147	0.0184535	0.987106
ENSMUSG00000091460	ENSMUSG00000091460		10.486	-1.64552	0.436995	0.0186796	0.995801
ENSMUSG00000047230	Cldn2	AL022813	12.3167	1.64399	0.43406	0.018652	0.995801
ENSMUSG00000051777	Iqcj	D230050A05	5.48258	1.65891	0.729543	0.0187579	0.998278
ENSMUSG00000102693	ENSMUSG00000102693		2.01552	0.149426	0.389576	1	1
ENSMUSG00000051951	Xkr4	AY534250	1.03147	-0.0178591	0.395061	1	1
ENSMUSG00000102343	ENSMUSG00000102343		2.55474	0.0786811	0.373068	1	1
ENSMUSG00000025900	Rp1	Dcdc3	655.502	0.00213772	0.0941437	1	1
ENSMUSG00000102948	ENSMUSG00000102948		7.89226	0.0352819	0.296703	1	1
ENSMUSG00000025902	Sox17	Sox17	497.41	-0.0380747	0.123185	1	1
ENSMUSG00000104238	ENSMUSG00000104238		11.3055	-0.0695749	0.232912	1	1
ENSMUSG00000096126	ENSMUSG00000096126		1.29608	0.0144869	0.374438	1	1
ENSMUSG00000104328	ENSMUSG00000104328		25.2333	0.0477497	0.190903	1	1
ENSMUSG00000102735	ENSMUSG00000102735		21.4565	-0.0814427	0.23327	1	1
ENSMUSG00000098104	ENSMUSG00000098104		2.64041	-0.0263348	0.311418	1	1
ENSMUSG00000103922	Gm6123	EG620009	22.9663	-0.026432	0.348728	1	1
ENSMUSG00000033845	Mrpl15	HSPC1	409.906	-0.208805	0.118353	1	1
ENSMUSG00000102275	ENSMUSG00000102275		3.67701	-0.20417	0.357734	1	1
ENSMUSG00000025903	Lypla1	APT-1	394.514	-0.444098	0.124798	1	1
ENSMUSG00000104217	ENSMUSG00000104217		57.2381	-1.49127	0.281536	0.0201086	1
ENSMUSG00000033813	Tcea1	S	385.681	-1.04706	0.136615	0.503468	1
ENSMUSG00000062588	ENSMUSG00000062588		1.44058	0.0370252	0.357537	1	1
ENSMUSG00000002459	Rgs20	2900073E09Rik	2.33224	0.0380357	0.337337	1	1
ENSMUSG00000091665	Gm17101	Hspd1-17p	3.20901	0.111122	0.342262	1	1
ENSMUSG00000033793	Atp6v1h	0710001F19Rik	900.525	0.208742	0.118689	1	1
ENSMUSG00000025907	Rb1cc1	2900055E04Rik	12736.8	0.0412944	0.157793	1	1
ENSMUSG00000090031	ENSMUSG00000090031		66.1268	0.0633008	0.167518	1	1
ENSMUSG00000102706	ENSMUSG00000102706		216.843	-1.03865	0.150218	0.538357	1
ENSMUSG00000103845	Gm19026	Gm19026	549.861	0.478965	0.149833	1	1
ENSMUSG00000033740	St18	AV348974	23.9588	-1.25409	0.391201	0.130467	1
ENSMUSG00000102135	ENSMUSG00000102135		0.712611	0.0987951	0.435902	0.966389	1
ENSMUSG00000103629	Gm5694	EG435608	0.724493	-0.0024349	0.405955	1	1
ENSMUSG00000051285	Pcmtd1	8430411F12Rik	28.3122	-0.14192	0.186074	1	1
ENSMUSG00000103509	ENSMUSG00000103509		2.97594	0.00486442	0.340635	1	1
ENSMUSG00000048538	ENSMUSG00000048538		1.04073	-0.111277	0.435997	0.935731	1
ENSMUSG00000097797	ENSMUSG00000097797		35.5787	-0.661864	0.299707	1	1
ENSMUSG00000025909	Sntg1	4933426D16Rik	74.4065	-0.613824	0.258825	1	1
ENSMUSG00000102647	ENSMUSG00000102647		3.2648	0.0611083	0.334176	1	1
ENSMUSG00000086235	ENSMUSG00000086235		3.75347	-0.0588614	0.298343	1	1
ENSMUSG00000084353	ENSMUSG00000084353		1.4911	0.0591974	0.365797	1	1
ENSMUSG00000103411	Gm18300	Gm18300	7.917	0.145336	0.298337	1	1
ENSMUSG00000061024	Rrs1	5730466A07Rik	273.405	0.317121	0.118505	1	1
ENSMUSG00000025911	Adhfe1	6330565B14Rik	60.1371	0.217847	0.203234	1	1
ENSMUSG00000079671	2610203C22Rik	2310007M24Rik	8.10211	0.0702563	0.252755	1	1
ENSMUSG00000081441	Gm6161	EG620542	7.376	0.0607895	0.278207	1	1
ENSMUSG00000067879	Vxn	3110035E14Rik	14.5897	0.00139054	0.216498	1	1
ENSMUSG00000099827	ENSMUSG00000099827		2.53576	0.0856727	0.348211	1	1
ENSMUSG00000025912	Mybl1	A-my	2672.83	0.433371	0.128614	1	1
ENSMUSG00000045210	Vcpip1	4932442A08	2453.85	0.185573	0.101941	1	1
ENSMUSG00000097893	ENSMUSG00000097893		313.839	-0.181444	0.157528	1	1
ENSMUSG00000025915	Sgk3	2510015P22Rik	342.005	0.166223	0.127143	1	1
ENSMUSG00000046101	Mcmdc2	6030422M02Rik	214.22	-0.176569	0.212906	1	1
ENSMUSG00000098234	Snhg6	1110008H02Rik	43.7819	-0.335866	0.188941	1	1
ENSMUSG00000093178	Snord87	MBII-2	41.8164	-0.40597	0.288335	1	1
ENSMUSG00000099032	Tcf24	Gm10567	30.131	0.336107	0.213143	1	1
ENSMUSG00000104025	ENSMUSG00000104025		3.44367	-0.0808782	0.324174	1	1
ENSMUSG00000025916	Ppp1r42	1700011J18Rik	1395.21	-1.06973	0.137743	0.40579	1
ENSMUSG00000087199	ENSMUSG00000087199		0.713506	-0.261562	0.601412	0.193127	1
ENSMUSG00000025917	Cops5	AI303502	2064.57	-0.282394	0.172879	1	1
ENSMUSG00000056763	Cspp1	2310020J12Rik	3755.71	-0.230902	0.154313	1	1
ENSMUSG00000102356	ENSMUSG00000102356		23.4797	-0.363055	0.283232	1	1
ENSMUSG00000067851	Arfgef1	ARFG	4265.66	0.357986	0.164292	1	1
ENSMUSG00000102556	ENSMUSG00000102556		47.7497	-0.215544	0.252686	1	1
ENSMUSG00000042501	Cpa6	9030616D13Rik	122.234	-0.726667	0.216152	1	1
ENSMUSG00000103810	ENSMUSG00000103810		4.17327	-0.0220889	0.293981	1	1
ENSMUSG00000081417	Gm15603	Gm15603	3.18887	0.235175	0.39469	1	1
ENSMUSG00000100212	Gm5522	EG433271	1.07521	0.389242	0.660855	0.163381	1
ENSMUSG00000100648	Gm28659	Gm28659	0.733934	0.0703024	0.440829	1	1
ENSMUSG00000048960	Prex2	6230420N16Rik	26.5339	0.116978	0.187901	1	1
ENSMUSG00000103494	ENSMUSG00000103494		0.907087	0.0590618	0.417409	1	1
ENSMUSG00000057715	A830018L16Rik	A830018L16Rik	55.2933	0.101363	0.196317	1	1
ENSMUSG00000103825	ENSMUSG00000103825		16.2149	0.210506	0.30438	1	1
ENSMUSG00000103561	ENSMUSG00000103561		4.52154	0.00101813	0.308308	1	1
ENSMUSG00000097171	Gm17644	4932411L15	18.4186	0.162475	0.242972	1	1
ENSMUSG00000101314	ENSMUSG00000101314		8.13009	0.355261	0.366724	1	1
ENSMUSG00000016918	Sulf1	AI467640	32.7561	-0.180502	0.199717	1	1
ENSMUSG00000025938	Slco5a1	4732454B15	56.5051	0.184626	0.321221	1	1
ENSMUSG00000099498	ENSMUSG00000099498		12.4701	0.0996818	0.303354	1	1
ENSMUSG00000005886	Ncoa2	D1Ertd433	1882.18	0.129459	0.140156	1	1
ENSMUSG00000103506	ENSMUSG00000103506		29.9069	0.133216	0.183879	1	1
ENSMUSG00000103495	ENSMUSG00000103495		19.1448	-0.111404	0.24516	1	1
ENSMUSG00000102639	ENSMUSG00000102639		4.55425	-0.0598654	0.286788	1	1
ENSMUSG00000104170	ENSMUSG00000104170		25.66	-0.0396561	0.201478	1	1
ENSMUSG00000087782	Gm23169	Gm23169	3.95225	-0.40975	0.508094	0.538944	1
ENSMUSG00000103085	ENSMUSG00000103085		75.211	-0.151523	0.192878	1	1
ENSMUSG00000102664	ENSMUSG00000102664		68.3189	0.115314	0.170815	1	1
ENSMUSG00000101476	ENSMUSG00000101476		6.97823	0.184116	0.3156	1	1
ENSMUSG00000101171	Gm7593	EG665341	1.30756	-0.0130347	0.389652	1	1
ENSMUSG00000025935	Tram1	1810049E02Rik	4084.41	-0.130082	0.139638	1	1
ENSMUSG00000025937	Lactb2	Cgi-8	12.1467	-0.0170305	0.241726	1	1
ENSMUSG00000102982	ENSMUSG00000102982		0.869554	0.0120016	0.391485	1	1
ENSMUSG00000067813	Xkr9	Gm1620	3.02987	-0.339922	0.491861	0.58771	1
ENSMUSG00000025932	Eya1	b	56.9044	0.486574	0.305224	1	1
ENSMUSG00000054493	ENSMUSG00000054493		1.66763	-0.00380224	0.370695	1	1
ENSMUSG00000082193	Rpl5-ps1	EG665407	1.21136	0.0916587	0.383145	1	1
ENSMUSG00000073737	Gm10566	Gm10566	1.97209	-0.152606	0.409127	1	1
ENSMUSG00000092083	Kcnb2	9630047L19Rik	21.3212	0.118241	0.211038	1	1
ENSMUSG00000102937	ENSMUSG00000102937		0.730823	0.142986	0.483227	0.610461	1
ENSMUSG00000025925	Terf1	P	1168.02	0.112444	0.187345	1	1
ENSMUSG00000104379	ENSMUSG00000104379		55.8982	0.245915	0.245573	1	1
ENSMUSG00000032719	Sbspon	Gm106	3.1948	0.0698108	0.356221	1	1
ENSMUSG00000067795	4930444P10Rik	4930444P10Rik	1440.8	-0.152036	0.14748	1	1
ENSMUSG00000043716	Rpl7	R	3061.68	0.0297754	0.137405	1	1
ENSMUSG00000025921	Rdh10	3110069K09Rik	197.374	-0.0030056	0.13728	1	1
ENSMUSG00000025920	Stau2	Stau2	68.1815	-0.691367	0.228223	1	1
ENSMUSG00000089982	Gm7568	EG665282	264.109	0.245941	0.178519	1	1
ENSMUSG00000025939	Ube2w	6130401J04Rik	791.495	-0.700132	0.0951008	1	1
ENSMUSG00000102457	ENSMUSG00000102457		111.475	0.0264909	0.13201	1	1
ENSMUSG00000079658	Eloc	2610043E24Rik	840.465	-0.161416	0.119833	1	1
ENSMUSG00000097744	D030040B21Rik	D030040B21	90.8427	-0.451886	0.21947	1	1
ENSMUSG00000025940	Tmem70	1110020A09Rik	165.89	0.225565	0.158444	1	1
ENSMUSG00000025779	Ly96	ESO	1.68266	0.129654	0.42664	0.955965	1
ENSMUSG00000091020	Gm5828	EG545306	12.2318	0.377574	0.359065	1	1
ENSMUSG00000104133	ENSMUSG00000104133		17.7117	-0.174088	0.250057	1	1
ENSMUSG00000042686	Jph1	JP-	32.5951	-0.0317195	0.206655	1	1
ENSMUSG00000100110	ENSMUSG00000100110		14.4496	-0.331618	0.275765	1	1
ENSMUSG00000025777	Gdap1	Gdap1	47.5791	-0.622378	0.200402	1	1
ENSMUSG00000099899	ENSMUSG00000099899		3.31278	-0.310931	0.419879	0.903636	1
ENSMUSG00000100398	ENSMUSG00000100398		7.80381	0.173212	0.286329	1	1
ENSMUSG00000101589	Rbm6-ps1	Rbm6-ps1	19.0714	-0.329044	0.267681	1	1
ENSMUSG00000067780	Pi15	P24	0.754707	-0.00901394	0.419457	1	1
ENSMUSG00000025776	Crispld1	Coc	55.6784	1.28132	0.252961	0.0947951	1
ENSMUSG00000099591	Gm17969	Gm17969	1.52593	-0.213278	0.443391	0.794933	1
ENSMUSG00000101717	ENSMUSG00000101717		0.917248	0.122134	0.443631	0.868759	1
ENSMUSG00000067773	Defb41	9230102D03Rik	7.2565	-0.256856	0.379578	1	1
ENSMUSG00000101685	Gm17837	Gm17837	1.38151	0.0215571	0.394865	1	1
ENSMUSG00000100720	ENSMUSG00000100720		0.79336	-0.0190257	0.403894	1	1
ENSMUSG00000100538	ENSMUSG00000100538		7.33274	-0.295814	0.341924	1	1
ENSMUSG00000100204	Gm4849	EG226901	1.50746	-0.414578	0.581998	0.333299	1
ENSMUSG00000102597	ENSMUSG00000102597		59.3591	-0.0756975	0.236054	1	1
ENSMUSG00000043760	Pkhd1	AI118496	14.6863	-0.0514703	0.224779	1	1
ENSMUSG00000089914	4930486I03Rik	4930486I03Rik	141.115	-0.317347	0.194924	1	1
ENSMUSG00000025929	Il17a	Ctl	1.15617	0.0549245	0.376452	1	1
ENSMUSG00000041872	Il17f	C87042	1.95306	-0.0329301	0.340319	1	1
ENSMUSG00000041859	Mcm3	AL033361	236.333	0.269814	0.180203	1	1
ENSMUSG00000025931	Paqr8	1700019B16Rik	950.663	0.659945	0.175265	1	1
ENSMUSG00000100929	ENSMUSG00000100929		2.20542	-0.0676508	0.323598	1	1
ENSMUSG00000041809	Efhc1	1700029F22Rik	7996.08	-0.0215285	0.139557	1	1
ENSMUSG00000041779	Tram2	C330003D03Rik	425.29	0.493568	0.142009	1	1
ENSMUSG00000025933	Tmem14a	5730496E24Rik	1.19729	-0.0321696	0.409177	1	1
ENSMUSG00000025934	Gsta3	Gst2-	20.5035	0.0694372	0.220517	1	1
ENSMUSG00000096375	ENSMUSG00000096375		62.2837	-0.159049	0.210473	1	1
ENSMUSG00000067750	Khdc1a	AU014713	0.697746	-0.206674	0.551148	0.300158	1
ENSMUSG00000028033	Kcnq5	7730402H11	14.333	0.163118	0.230867	1	1
ENSMUSG00000082935	Gm7658	AL022788	4.50081	-0.169909	0.309542	1	1
ENSMUSG00000097109	ENSMUSG00000097109		0.761232	0.124551	0.450191	0.825651	1
ENSMUSG00000099692	Gm5696	EG435612	12.3984	0.924075	0.613751	0.196774	1
ENSMUSG00000041670	Rims1	C030033M19Rik	80.3826	-0.0223839	0.155651	1	1
ENSMUSG00000101227	ENSMUSG00000101227		2.13081	-0.0576644	0.348825	1	1
ENSMUSG00000073730	Ppp1r14bl	4933415F23Rik	5490.54	-0.369851	0.248162	1	1
ENSMUSG00000102766	ENSMUSG00000102766		12.4584	-1.43581	0.43931	0.0553304	1
ENSMUSG00000065405	Mir30a	Mir	1.18397	0.211916	0.481039	0.609682	1
ENSMUSG00000097970	ENSMUSG00000097970		8.41007	0.0768891	0.260395	1	1
ENSMUSG00000100775	ENSMUSG00000100775		0.725716	-0.0355053	0.425324	1	1
ENSMUSG00000026158	Ogfrl1	2210417C17Rik	8.03595	1.10504	0.57896	0.146752	1
ENSMUSG00000026156	B3gat2	GlcA	25.0361	-0.304573	0.279346	1	1
ENSMUSG00000026155	Smap1	1700056O10Rik	3572.81	-0.450919	0.184638	1	1
ENSMUSG00000026154	Sdhaf4	1110058L19Rik	245.176	-0.408839	0.209713	1	1
ENSMUSG00000102495	ENSMUSG00000102495		7.41295	-0.231452	0.309055	1	1
ENSMUSG00000026153	Fam135a	4921533L14Rik	6151.44	0.0989308	0.112549	1	1
ENSMUSG00000102398	ENSMUSG00000102398		106.963	0.124155	0.176794	1	1
ENSMUSG00000026147	Col9a1	Col9	70.9549	-0.589691	0.211861	1	1
ENSMUSG00000026141	Col19a1	Col19a1	50.3567	-0.32032	0.178491	1	1
ENSMUSG00000099997	Tubb4b-ps2	EG665829	8.0566	0.0655511	0.245765	1	1
ENSMUSG00000100131	ENSMUSG00000100131		31.8065	0.100406	0.178327	1	1
ENSMUSG00000067736	Gm10222	Gm10222	12.0469	0.112924	0.259097	1	1
ENSMUSG00000101939	ENSMUSG00000101939		5.66766	0.0394493	0.282938	1	1
ENSMUSG00000101111	ENSMUSG00000101111		63.9829	0.090097	0.212796	1	1
ENSMUSG00000100862	Gm10925	Atp6	102.642	0.0404777	0.17647	1	1
ENSMUSG00000102070	ENSMUSG00000102070		81.6263	-0.00409266	0.201467	1	1
ENSMUSG00000101249	ENSMUSG00000101249		71.2514	0.0980445	0.215479	1	1
ENSMUSG00000073725	Lmbrd1	0910001K20Rik	1821.22	-0.089264	0.134403	1	1
ENSMUSG00000100483	ENSMUSG00000100483		8.37178	0.0280996	0.248689	1	1
ENSMUSG00000099392	ENSMUSG00000099392		36.4672	-0.406715	0.273597	1	1
ENSMUSG00000033569	Adgrb3	A830096D10Rik	139.088	0.178156	0.148933	1	1
ENSMUSG00000104257	Gm20172	Gm20172	3.30177	0.0740572	0.330098	1	1
ENSMUSG00000102296	ENSMUSG00000102296		1.4356	-0.270626	0.493762	0.565102	1
ENSMUSG00000103209	ENSMUSG00000103209		11.7098	-0.0178676	0.246974	1	1
ENSMUSG00000104027	ENSMUSG00000104027		8.36446	-0.0348197	0.275172	1	1
ENSMUSG00000102407	ENSMUSG00000102407		10.4224	-0.377501	0.374026	1	1
ENSMUSG00000103214	ENSMUSG00000103214		10.99	-0.0266652	0.278664	1	1
ENSMUSG00000104100	ENSMUSG00000104100		5.21781	-0.062259	0.300298	1	1
ENSMUSG00000103889	ENSMUSG00000103889		2.96738	0.0597743	0.334942	1	1
ENSMUSG00000101301	ENSMUSG00000101301		2.52514	0.154499	0.401994	1	1
ENSMUSG00000104221	ENSMUSG00000104221		6.37777	-0.0447353	0.281262	1	1
ENSMUSG00000102250	ENSMUSG00000102250		10.6745	-0.237542	0.349132	1	1
ENSMUSG00000102317	ENSMUSG00000102317		12.1991	0.0380613	0.258471	1	1
ENSMUSG00000103563	ENSMUSG00000103563		7.89184	-0.132255	0.303507	1	1
ENSMUSG00000102465	ENSMUSG00000102465		12.1007	0.0353918	0.268925	1	1
ENSMUSG00000102659	ENSMUSG00000102659		6.87115	-0.0966996	0.3119	1	1
ENSMUSG00000103924	ENSMUSG00000103924		12.8824	-0.14163	0.294743	1	1
ENSMUSG00000104132	ENSMUSG00000104132		15.3726	0.0349437	0.237641	1	1
ENSMUSG00000102747	ENSMUSG00000102747		14.7267	0.0870962	0.249201	1	1
ENSMUSG00000102386	ENSMUSG00000102386		10.1649	-0.0589729	0.288404	1	1
ENSMUSG00000103004	ENSMUSG00000103004		5.18138	-0.0459894	0.28587	1	1
ENSMUSG00000104516	ENSMUSG00000104516		3.54552	-0.0341981	0.310067	1	1
ENSMUSG00000073722	4931408C20Rik	4931408C20Rik	412.722	-0.549522	0.228175	1	1
ENSMUSG00000086240	ENSMUSG00000086240		2.58269	-0.189838	0.379396	1	1
ENSMUSG00000048411	Gm597	Gm597	1543.09	-0.0463905	0.16789	1	1
ENSMUSG00000081557	ENSMUSG00000081557		1000.2	-0.112036	0.260388	1	1
ENSMUSG00000058590	Gm6462	EG623924	1.28097	-0.0132668	0.379033	1	1
ENSMUSG00000099492	Gm5525	EG433283	13.7008	-1.07142	0.384814	0.282827	1
ENSMUSG00000053185	ENSMUSG00000053185		1.68536	0.080297	0.430618	1	1
ENSMUSG00000048874	Phf3	2310061N19Rik	1166.18	0.328977	0.0708652	1	1
ENSMUSG00000103783	ENSMUSG00000103783		19.1706	-0.115639	0.230854	1	1
ENSMUSG00000104315	ENSMUSG00000104315		45.8075	-0.411319	0.294436	1	1
ENSMUSG00000026064	Ptp4a1	AA415290	957.387	-0.69094	0.160305	1	1
ENSMUSG00000086151	ENSMUSG00000086151		4.10449	-0.625308	0.541531	0.415015	1
ENSMUSG00000086726	Gm9458	Gm9458	9.72108	-0.104961	0.275262	1	1
ENSMUSG00000087346	ENSMUSG00000087346		29.0508	-0.251664	0.25897	1	1
ENSMUSG00000100371	ENSMUSG00000100371		102.759	-0.145456	0.20167	1	1
ENSMUSG00000100237	ENSMUSG00000100237		0.803248	0.134603	0.455383	0.78052	1
ENSMUSG00000098529	ENSMUSG00000098529		34.2612	-0.126928	0.236838	1	1
ENSMUSG00000086727	4931428L18Rik	4930563O14Rik	524.67	-0.112877	0.131231	1	1
ENSMUSG00000100910	ENSMUSG00000100910		9.21003	0.29373	0.318428	1	1
ENSMUSG00000099796	ENSMUSG00000099796		1.42304	0.0669465	0.40792	1	1
ENSMUSG00000050217	Lgsn	Glul	32.6374	-0.382536	0.217461	1	1
ENSMUSG00000026063	Dnaaf6	4930521A18Rik	167.82	-0.0172987	0.112314	1	1
ENSMUSG00000082159	ENSMUSG00000082159		1.42635	0.279822	0.497739	0.551595	1
ENSMUSG00000026058	Khdrbs2	6330586C16Rik	11.1146	-0.102747	0.23299	1	1
ENSMUSG00000103482	ENSMUSG00000103482		0.857159	-0.115733	0.439473	0.905612	1
ENSMUSG00000104498	ENSMUSG00000104498		1.26849	0.103324	0.396766	1	1
ENSMUSG00000102865	Gm9839	Senp15	467.775	0.0399109	0.124974	1	1
ENSMUSG00000091318	Semp2l1	EG408191	626.766	-0.0913957	0.127411	1	1
ENSMUSG00000100481	Gm7114	EG633498	2.51085	-0.0147182	0.362393	1	1
ENSMUSG00000026134	Prim2	AI323589	872.081	-0.111665	0.130379	1	1
ENSMUSG00000102714	ENSMUSG00000102714		109.48	-0.102798	0.224609	1	1
ENSMUSG00000103746	1700001G17Rik	1700001G17Rik	63.6403	-0.0246268	0.156256	1	1
ENSMUSG00000102198	ENSMUSG00000102198		1.87855	-0.115242	0.39062	1	1
ENSMUSG00000004768	Rab23	AW545388	929.827	0.146743	0.127516	1	1
ENSMUSG00000042215	Bag2	2610042A13Rik	24.5875	-0.183424	0.216649	1	1
ENSMUSG00000042197	Zfp451	4930515K21Rik	14049.5	-0.123477	0.154617	1	1
ENSMUSG00000081402	Gm15455	AA692849	15.2631	-0.0634859	0.22063	1	1
ENSMUSG00000042182	Bend6	B230209C24Rik	4.99399	-0.194007	0.31885	1	1
ENSMUSG00000026131	Dst	2310001O04Rik	6276.89	0.173602	0.196131	1	1
ENSMUSG00000096992	Gm26788	Gm26788	2.03462	-0.0819738	0.399398	1	1
ENSMUSG00000103001	ENSMUSG00000103001		2.06665	0.230562	0.444647	0.785296	1
ENSMUSG00000102336	ENSMUSG00000102336		6.48753	0.3016	0.368264	1	1
ENSMUSG00000042111	Ccdc115	2310061I09Rik	79.2899	0.175012	0.143499	1	1
ENSMUSG00000026127	Imp4	AA409888	247.535	0.281034	0.119325	1	1
ENSMUSG00000026126	Ptpn18	FL	10.8535	0.101089	0.227501	1	1
ENSMUSG00000100280	ENSMUSG00000100280		59.4247	0.241008	0.260946	1	1
ENSMUSG00000101223	ENSMUSG00000101223		230.094	0.0438322	0.185403	1	1
ENSMUSG00000026125	Prss39	Tes	3336.7	-0.366521	0.267605	1	1
ENSMUSG00000101116	ENSMUSG00000101116		3.52286	0.277232	0.420529	0.903228	1
ENSMUSG00000026124	Cfc1	AV265756	1.62955	-0.0361362	0.363382	1	1
ENSMUSG00000101803	Gm28419	Gm28419	9.86147	-0.0512781	0.292776	1	1
ENSMUSG00000037529	Prss40	Tes	665.438	-0.385154	0.229948	1	1
ENSMUSG00000045815	ENSMUSG00000045815		71.9073	-0.175486	0.153496	1	1
ENSMUSG00000045174	Amer3	9430069J07Rik	22.8587	1.30145	0.31539	0.0995409	1
ENSMUSG00000037509	Arhgef4	9330140K16Rik	18.2923	0.60744	0.355368	1	1
ENSMUSG00000104002	ENSMUSG00000104002		7.11075	0.155025	0.294201	1	1
ENSMUSG00000037503	Fam168b	Mani	231.194	0.0687482	0.103412	1	1
ENSMUSG00000026123	Plekhb2	2310009M15Rik	161.236	0.364255	0.116562	1	1
ENSMUSG00000104417	ENSMUSG00000104417		13.41	-0.66433	0.3836	0.842362	1
ENSMUSG00000102531	ENSMUSG00000102531		23.0579	-0.0865489	0.186726	1	1
ENSMUSG00000102279	ENSMUSG00000102279		1.17602	0.0472892	0.398935	1	1
ENSMUSG00000103708	ENSMUSG00000103708		18.842	-0.222375	0.222709	1	1
ENSMUSG00000104201	ENSMUSG00000104201		19.3389	-0.558603	0.284064	1	1
ENSMUSG00000045216	Hs6st1	6OS	13.5779	0.0436891	0.233533	1	1
ENSMUSG00000102202	ENSMUSG00000102202		5.17746	0.368397	0.411257	0.939944	1
ENSMUSG00000037470	Uggt1	0910001L17Rik	514.772	0.14885	0.121578	1	1
ENSMUSG00000047180	Neurl3	2010300P06Rik	1.40385	-0.103921	0.393994	1	1
ENSMUSG00000037447	Arid5a	D430024K22Rik	63.6156	0.196635	0.174721	1	1
ENSMUSG00000102762	ENSMUSG00000102762		68.4341	-0.689925	0.309518	1	1
ENSMUSG00000010453	Kansl3	4632411B12Rik	4159.49	-0.0143182	0.171994	1	1
ENSMUSG00000098680	Mir6898	Gm27816	1.79367	0.0290377	0.385041	1	1
ENSMUSG00000037432	Fer1l5	4930533C12Rik	1125.14	-0.109892	0.130969	1	1
ENSMUSG00000001143	Lman2l	A630028F14Rik	339.092	-0.0858181	0.118965	1	1
ENSMUSG00000037408	Cnnm4	5430430O18Rik	1092.71	0.713088	0.126477	1	1
ENSMUSG00000104316	ENSMUSG00000104316		82.5963	0.00512783	0.192437	1	1
ENSMUSG00000001138	Cnnm3	Acd	93.5785	0.154144	0.153501	1	1
ENSMUSG00000102845	ENSMUSG00000102845		2.8833	-0.171487	0.364896	1	1
ENSMUSG00000067653	Ankrd23	1110058D09Rik	19.9233	-0.0656829	0.218537	1	1
ENSMUSG00000079610	Ankrd39	9130416N05Rik	105.605	0.0225686	0.162319	1	1
ENSMUSG00000026121	Sema4c	AI426163	354.388	-0.166895	0.218037	1	1
ENSMUSG00000087589	ENSMUSG00000087589		22.9276	0.187813	0.210192	1	1
ENSMUSG00000046337	Fam178b	1700024G10Rik	5273.32	0.0780124	0.0849058	1	1
ENSMUSG00000089906	ENSMUSG00000089906		1.14367	-0.10836	0.416845	1	1
ENSMUSG00000077939	ENSMUSG00000077939		2.2575	-0.251912	0.449736	0.758578	1
ENSMUSG00000061518	Cox5b	Cox5b	2269.53	-0.0340169	0.139407	1	1
ENSMUSG00000037351	Actr1b	2310066K23Rik	466.205	0.112113	0.118552	1	1
ENSMUSG00000102416	4933424G06Rik	1700104I15Rik	534.215	-0.414595	0.266937	1	1
ENSMUSG00000104237	ENSMUSG00000104237		8.62542	-0.123917	0.269406	1	1
ENSMUSG00000026117	Zap70	S	31.1038	-0.744428	0.255899	1	1
ENSMUSG00000026116	Tmem131	2610524E03Rik	1222.94	0.177111	0.0950102	1	1
ENSMUSG00000103016	ENSMUSG00000103016		3.34796	0.0968989	0.33253	1	1
ENSMUSG00000102930	ENSMUSG00000102930		17.2464	-0.21889	0.261223	1	1
ENSMUSG00000103159	ENSMUSG00000103159		16.5066	-0.214401	0.259881	1	1
ENSMUSG00000050122	Vwa3b	4921511C04Rik	3079.46	-0.658077	0.251697	1	1
ENSMUSG00000103603	ENSMUSG00000103603		0.897425	0.0468828	0.401747	1	1
ENSMUSG00000102231	ENSMUSG00000102231		18.8784	-0.155072	0.221717	1	1
ENSMUSG00000026113	Inpp4a	107kD	1008.18	-0.490828	0.116527	1	1
ENSMUSG00000086064	ENSMUSG00000086064		115.001	0.218464	0.159107	1	1
ENSMUSG00000102879	ENSMUSG00000102879		16.7293	0.0266928	0.225023	1	1
ENSMUSG00000026112	Coa5	1700001A24Rik	401.18	-0.130629	0.139281	1	1
ENSMUSG00000026111	Unc50	1110002A21Rik	318.603	0.147452	0.118616	1	1
ENSMUSG00000026110	Mgat4a	9530018I07Rik	166.929	-0.181034	0.138434	1	1
ENSMUSG00000103948	4930594C11Rik	4930594C11Rik	44.6764	-0.204361	0.183771	1	1
ENSMUSG00000087233	ENSMUSG00000087233		2.44718	0.0763967	0.375026	1	1
ENSMUSG00000026090	Cracdl	2010300C02Rik	72.5979	0.00902466	0.176948	1	1
ENSMUSG00000089767	ENSMUSG00000089767		40.6099	-0.570313	0.262723	1	1
ENSMUSG00000104365	ENSMUSG00000104365		237.601	-0.597626	0.263699	1	1
ENSMUSG00000102650	ENSMUSG00000102650		0.937569	-0.117534	0.431984	0.946581	1
ENSMUSG00000060771	Tsga10	4933432N21Rik	4747.67	0.0326539	0.176071	1	1
ENSMUSG00000097268	ENSMUSG00000097268		27.1605	0.0621819	0.191019	1	1
ENSMUSG00000037216	Lipt1	EG623661	101.702	0.0016625	0.134605	1	1
ENSMUSG00000026088	Mitd1	1500032H18Rik	31.3328	-0.232093	0.224994	1	1
ENSMUSG00000026087	Mrpl30	2310001L22Rik	704.55	-0.168918	0.131786	1	1
ENSMUSG00000087374	ENSMUSG00000087374		17.774	-0.062261	0.239505	1	1
ENSMUSG00000026085	Lyg1	2300002O18Rik	1.39572	-0.17183	0.462314	0.710763	1
ENSMUSG00000058407	Txndc9	AI098020	2045.07	-0.0242073	0.102505	1	1
ENSMUSG00000026083	Eif5b	A030003E17Rik	5771.66	0.0809908	0.213028	1	1
ENSMUSG00000026082	Rev1	1110027I23Rik	1152.49	-0.142233	0.0953569	1	1
ENSMUSG00000103804	ENSMUSG00000103804		19.3566	-0.159283	0.248944	1	1
ENSMUSG00000102716	Gm5099	EG329123	20.171	-0.291863	0.280983	1	1
ENSMUSG00000037138	Aff3	3222402O04Rik	78.014	-0.16287	0.207357	1	1
ENSMUSG00000085391	ENSMUSG00000085391		7.71183	-0.19485	0.306372	1	1
ENSMUSG00000048814	Lonrf2	2900060P06Rik	3.82757	0.0579081	0.303414	1	1
ENSMUSG00000026080	Chst10	AI507003	5.25036	0.394416	0.409918	0.940617	1
ENSMUSG00000067604	Nms	AB164466	1.6046	0.26537	0.495871	0.55509	1
ENSMUSG00000026078	Pdcl3	1110061A19Rik	20.9556	-0.0748211	0.19856	1	1
ENSMUSG00000103046	ENSMUSG00000103046		6.39852	-0.0776035	0.290737	1	1
ENSMUSG00000104188	ENSMUSG00000104188		79.856	-0.0189508	0.149073	1	1
ENSMUSG00000026077	Npas2	MO	7.71727	0.674651	0.455269	0.596504	1
ENSMUSG00000073702	Rpl31	Dt	904.806	-0.0341425	0.141531	1	1
ENSMUSG00000003134	Tbc1d8	AD	47.885	0.121711	0.199715	1	1
ENSMUSG00000003135	Cnot11	2410015L18Rik	524.822	0.151956	0.166791	1	1
ENSMUSG00000085894	ENSMUSG00000085894		1.44999	-0.0880486	0.388158	1	1
ENSMUSG00000077704	Snord89	MBII-2	5.02979	-0.419614	0.445075	0.772864	1
ENSMUSG00000048234	Rnf149	1600023E10Rik	133.805	0.266493	0.162184	1	1
ENSMUSG00000064936	Gm23722	Gm23722	1.82213	-0.0939771	0.378541	1	1
ENSMUSG00000050967	Creg2	A830098L22Rik	27.418	0.00829525	0.18508	1	1
ENSMUSG00000097083	ENSMUSG00000097083		1.94415	0.271301	0.554365	0.341729	1
ENSMUSG00000057173	Rfx8	4933400N17Rik	3213.2	-0.010122	0.146977	1	1
ENSMUSG00000101634	1700066B17Rik	1700066B17Rik	173.494	0.396889	0.234922	1	1
ENSMUSG00000026074	Map4k4	9430080K19Rik	156.107	0.171437	0.145382	1	1
ENSMUSG00000102985	ENSMUSG00000102985		3.83857	-0.0809933	0.305457	1	1
ENSMUSG00000026072	Il1r1	CD121	13.5233	0.0376281	0.272998	1	1
ENSMUSG00000103560	ENSMUSG00000103560		3.31682	0.0815206	0.329719	1	1
ENSMUSG00000070942	Il1rl2	AI481289	1.31923	0.0113949	0.400064	1	1
ENSMUSG00000026069	Il1rl1	DER	2.17947	0.155159	0.402753	1	1
ENSMUSG00000026070	Il18r1	I	1.72417	-0.00503934	0.337663	1	1
ENSMUSG00000026068	Il18rap	AcPL	0.879221	-0.013854	0.389972	1	1
ENSMUSG00000104441	Gm35801	Gm35801	26.4538	0.409282	0.317915	1	1
ENSMUSG00000026065	Slc9a4	AW990558	15.1472	0.0745931	0.230427	1	1
ENSMUSG00000026062	Slc9a2	2210416H12Rik	6.55783	-0.180993	0.324828	1	1
ENSMUSG00000103270	ENSMUSG00000103270		3.52571	-0.144027	0.349989	1	1
ENSMUSG00000041945	Mfsd9	4931419K03Rik	161.291	-0.365821	0.196371	1	1
ENSMUSG00000079588	Tmem182	2310079P10Rik	2.70105	0.169777	0.356209	1	1
ENSMUSG00000104072	4930448I06Rik	4930448I06Rik	25.3107	-0.287103	0.241179	1	1
ENSMUSG00000100185	ENSMUSG00000100185		17.3865	-0.212953	0.223807	1	1
ENSMUSG00000100832	ENSMUSG00000100832		0.691542	-0.072712	0.424929	1	1
ENSMUSG00000100180	ENSMUSG00000100180		0.700021	0.29192	0.592058	0.244468	1
ENSMUSG00000060424	Pantr1	2610017I09Rik	8.10258	-0.289728	0.35617	1	1
ENSMUSG00000104199	ENSMUSG00000104199		8.37236	0.257407	0.348703	1	1
ENSMUSG00000093436	Gm20646	Gm46091	1.09684	0.0243949	0.374992	1	1
ENSMUSG00000045515	Pou3f3	Br	25.1424	-0.0034889	0.215548	1	1
ENSMUSG00000060679	Mrps9	2310002A08Rik	1074.68	-0.132685	0.121998	1	1
ENSMUSG00000041907	Gpr45	9230112G11Rik	1.61165	0.087493	0.371728	1	1
ENSMUSG00000070939	Tgfbrap1	3110018K12Rik	188.522	0.141695	0.119628	1	1
ENSMUSG00000010290	AI597479	AI597479	548.229	0.0370195	0.0842874	1	1
ENSMUSG00000008136	Fhl2	FHL-2	8.9164	0.427372	0.39327	1	1
ENSMUSG00000094497	ENSMUSG00000094497		239.175	-0.199298	0.495202	0.541251	1
ENSMUSG00000099576	ENSMUSG00000099576		23.0187	0.179336	0.221169	1	1
ENSMUSG00000066877	Nck2	4833426I10Rik	175.456	0.184216	0.153319	1	1
ENSMUSG00000103945	ENSMUSG00000103945		25.8688	0.51043	0.273786	1	1
ENSMUSG00000100764	ENSMUSG00000100764		2.65369	-0.170115	0.401104	1	1
ENSMUSG00000100480	ENSMUSG00000100480		1.14343	-0.0189848	0.386256	1	1
ENSMUSG00000057363	Uxs1	1600025I13Rik	138.964	0.0485288	0.113557	1	1
ENSMUSG00000100701	ENSMUSG00000100701		1.66966	-0.345872	0.557844	0.372076	1
ENSMUSG00000095757	ENSMUSG00000095757		0.884236	-0.0749235	0.427578	1	1
ENSMUSG00000041763	Tpp2	T	9781.49	-0.0302574	0.116052	1	1
ENSMUSG00000047343	Mettl21c	A530098C11Rik	1.99555	0.0475157	0.358561	1	1
ENSMUSG00000091844	Gm8251	Ccdc168	405.936	-1.19789	0.26161	0.177068	1
ENSMUSG00000026049	Tex30	1700029F09Rik	611.61	-0.792507	0.121909	1	1
ENSMUSG00000026047	Poglut2	1810049A15Rik	4.33756	-0.0510172	0.310863	1	1
ENSMUSG00000041684	Bivm	AI854267	15.8709	0.347086	0.261161	1	1
ENSMUSG00000026048	Ercc5	Xp	388.116	0.703222	0.246763	1	1
ENSMUSG00000100769	Gm28893	Gm28893	65.0017	-0.0666898	0.160436	1	1
ENSMUSG00000056870	Gulp1	3110030A04Rik	5.69103	-0.0178731	0.287606	1	1
ENSMUSG00000101701	4930521E06Rik	4930521E06Rik	2.39712	0.0548667	0.340709	1	1
ENSMUSG00000103071	ENSMUSG00000103071		0.859745	0.0701793	0.39458	1	1
ENSMUSG00000026043	Col3a1	AW550625	65.7005	0.230221	0.199851	1	1
ENSMUSG00000026042	Col5a2	1110014L14Rik	9.93416	0.0597464	0.253855	1	1
ENSMUSG00000104476	ENSMUSG00000104476		0.663065	-0.0428097	0.422388	1	1
ENSMUSG00000025995	Wdr75	1300003A18Rik	803.256	0.126407	0.15178	1	1
ENSMUSG00000084817	ENSMUSG00000084817		55.2925	0.126166	0.176111	1	1
ENSMUSG00000025993	Slc40a1	Dus	12.6953	0.135504	0.290995	1	1
ENSMUSG00000044457	Stk-ps2	4930509O22	334.489	0.149042	0.171807	1	1
ENSMUSG00000099432	Gm18849	Gm18849	10.3219	-0.0852296	0.23329	1	1
ENSMUSG00000041144	Dnah7b	Dnahc	11307	-0.0184867	0.126868	1	1
ENSMUSG00000096047	ENSMUSG00000096047		3.81027	0.0178725	0.318851	1	1
ENSMUSG00000101262	ENSMUSG00000101262		0.80424	0.0359483	0.421642	1	1
ENSMUSG00000101337	Dnah7c	Dnahc	12407.9	-0.0142456	0.107575	1	1
ENSMUSG00000025986	Slc39a10	2900042E17Rik	2938.97	-0.0520369	0.116443	1	1
ENSMUSG00000100213	ENSMUSG00000100213		95.9992	-0.0697087	0.170568	1	1
ENSMUSG00000081185	ENSMUSG00000081185		1.22441	-0.219764	0.489931	0.569505	1
ENSMUSG00000099608	ENSMUSG00000099608		282.561	0.0751645	0.215009	1	1
ENSMUSG00000026109	Tmeff2	4832418D20Rik	34.568	-0.456029	0.273478	1	1
ENSMUSG00000101799	9330175M20Rik	9330175M20Rik	4.62026	-0.374425	0.594027	0.289988	1
ENSMUSG00000045954	Cavin2	S	2.26187	-0.289897	0.499938	0.545796	1
ENSMUSG00000101702	ENSMUSG00000101702		39.7451	-0.439415	0.266749	1	1
ENSMUSG00000026107	Nabp1	4930434H03Rik	2499.06	0.0712603	0.112173	1	1
ENSMUSG00000099413	Gm17767	Gm17767	0.840182	0.0694655	0.423229	1	1
ENSMUSG00000018417	Myo1b	AA406997	58.1392	0.634384	0.324413	1	1
ENSMUSG00000062939	Stat4	Stat4	4550.79	-0.319433	0.232796	1	1
ENSMUSG00000101628	ENSMUSG00000101628		2.8478	0.260225	0.44543	0.779178	1
ENSMUSG00000109599	ENSMUSG00000109599		0.917807	-0.0490594	0.414374	1	1
ENSMUSG00000026104	Stat1	2010005J02Rik	67.3141	0.099227	0.140995	1	1
ENSMUSG00000026103	Gls	6330442B14	328.821	0.0666742	0.1055	1	1
ENSMUSG00000002881	Nab1	Nab1	57.4132	-0.162009	0.154935	1	1
ENSMUSG00000100007	ENSMUSG00000100007		10.2096	-0.0188221	0.309949	1	1
ENSMUSG00000043015	Nemp2	5330401P04Rik	176.82	-1.14372	0.232663	0.248042	1
ENSMUSG00000103630	ENSMUSG00000103630		0.876138	-0.0292181	0.402855	1	1
ENSMUSG00000041439	Mfsd6	2210010L05Rik	149.875	-0.0785388	0.156702	1	1
ENSMUSG00000026102	Inpp1	2300002C06Rik	714.862	0.734866	0.158863	1	1
ENSMUSG00000041426	Hibch	2610509I15Rik	151.264	0.234303	0.165299	1	1
ENSMUSG00000043629	1700019D03Rik	2410136C24Rik	2309.96	-0.971636	0.187427	0.760683	1
ENSMUSG00000060715	1700019A02Rik	1700019A02Rik	3274.73	-0.158664	0.127443	1	1
ENSMUSG00000026098	Pms1	Pms1	110.268	-0.0561934	0.122886	1	1
ENSMUSG00000100763	ENSMUSG00000100763		22.9557	-0.198253	0.231279	1	1
ENSMUSG00000026097	Ormdl1	C730042F17Rik	20.3856	0.0378781	0.200997	1	1
ENSMUSG00000026096	Osgepl1	2610001M19Rik	489.162	0.0504213	0.11817	1	1
ENSMUSG00000101838	ENSMUSG00000101838		15.7109	-0.315416	0.292383	1	1
ENSMUSG00000026095	Asnsd1	2210409M21Rik	285.181	-0.404448	0.211973	1	1
ENSMUSG00000096141	Dnah7a	Dnah	10829.3	-0.102411	0.115717	1	1
ENSMUSG00000092657	ENSMUSG00000092657		10.1138	0.160662	0.305214	1	1
ENSMUSG00000026094	Stk17b	3110009A03Rik	724.522	0.15879	0.121926	1	1
ENSMUSG00000102405	ENSMUSG00000102405		12.5911	-0.0305806	0.237351	1	1
ENSMUSG00000042807	Hecw2	A730039N16Rik	80.0562	0.311748	0.176924	1	1
ENSMUSG00000102868	ENSMUSG00000102868		2.6108	-0.300598	0.428098	0.862869	1
ENSMUSG00000094013	ENSMUSG00000094013		18.0421	-0.186	0.234745	1	1
ENSMUSG00000025983	Ccdc150	4930511H11Rik	3375.55	-0.226263	0.138446	1	1
ENSMUSG00000041303	Gtf3c3	TF3C-gamma	611.921	0.0340175	0.125426	1	1
ENSMUSG00000109809	Gm34066	C1H2orf66	4.69162	-0.0854905	0.307001	1	1
ENSMUSG00000073678	Pgap1	5033403E17Rik	247.888	0.083515	0.13213	1	1
ENSMUSG00000104136	ENSMUSG00000104136		4.22569	-0.048385	0.289494	1	1
ENSMUSG00000101130	ENSMUSG00000101130		21.5882	0.170468	0.275883	1	1
ENSMUSG00000052331	Ankrd44	4930444A19Rik	308.398	0.253981	0.120788	1	1
ENSMUSG00000101674	ENSMUSG00000101674		94.5437	-0.366997	0.197974	1	1
ENSMUSG00000102503	ENSMUSG00000102503		0.816402	-0.0122102	0.397441	1	1
ENSMUSG00000102642	ENSMUSG00000102642		1.06541	0.0716849	0.408295	1	1
ENSMUSG00000025982	Sf3b1	155kDa	7713.08	0.502704	0.175036	1	1
ENSMUSG00000103030	ENSMUSG00000103030		6.28853	0.106574	0.28147	1	1
ENSMUSG00000025981	Coq10b	1500041J02Rik	512.914	-0.761429	0.17846	1	1
ENSMUSG00000101122	Gm17971	Gm17971	26.7368	0.00818394	0.19545	1	1
ENSMUSG00000025980	Hspd1	60kDa	271.356	0.367362	0.196896	1	1
ENSMUSG00000073676	Hspe1	10kDa	212.132	0.296461	0.180628	1	1
ENSMUSG00000089670	Gm16581	Gm16581	0.691463	0.0681833	0.421793	1	1
ENSMUSG00000025979	Mob4	2610109B12Rik	100.417	0.0202428	0.117736	1	1
ENSMUSG00000061863	ENSMUSG00000061863		3.17965	-0.424224	0.497983	0.572675	1
ENSMUSG00000025978	Rftn2	2700010E02Rik	1194.7	-0.0347959	0.102079	1	1
ENSMUSG00000097649	ENSMUSG00000097649		6.0536	-0.0753815	0.288949	1	1
ENSMUSG00000046994	Mars2	C730026E21Rik	333.998	-0.0376606	0.135172	1	1
ENSMUSG00000025977	Boll	4930554P13Rik	3748.66	0.12944	0.125248	1	1
ENSMUSG00000100215	Gm8292	EG666793	23.4489	-0.0457693	0.189041	1	1
ENSMUSG00000038349	Plcl1	C230017K02Rik	199.785	0.161384	0.16674	1	1
ENSMUSG00000102145	ENSMUSG00000102145		6.94271	0.0146606	0.267073	1	1
ENSMUSG00000100309	ENSMUSG00000100309		25.2138	0.0832887	0.199744	1	1
ENSMUSG00000102831	ENSMUSG00000102831		1.35794	-0.0560666	0.39022	1	1
ENSMUSG00000099950	9130227L01Rik	9130227L01Rik	1.76216	0.165937	0.415664	0.973314	1
ENSMUSG00000100372	1700003I22Rik	1700003I22Rik	133.917	-0.403151	0.21957	1	1
ENSMUSG00000045336	Hsfy2	4933413G11Rik	2725.3	-0.364306	0.192653	1	1
ENSMUSG00000038331	Satb2	BAP0	125.469	0.179519	0.124455	1	1
ENSMUSG00000087022	9130024F11Rik	B530002L08	0.825128	-0.039206	0.435734	1	1
ENSMUSG00000099945	ENSMUSG00000099945		410.065	0.193441	0.168065	1	1
ENSMUSG00000101429	BC055402	BC055402	1.21587	-0.0909659	0.387026	1	1
ENSMUSG00000097519	4930558J18Rik	4930558J18Rik	901.984	0.0835276	0.135235	1	1
ENSMUSG00000038323	1700066M21Rik	AI428479	792.621	-0.471999	0.163809	1	1
ENSMUSG00000048495	Tyw5	1110034B05Rik	68.0681	-0.0576062	0.143671	1	1
ENSMUSG00000025971	Maip1	9430016H08Rik	354.676	-0.470344	0.165558	1	1
ENSMUSG00000038305	Spats2l	2810022L02Rik	6.46372	0.0498551	0.266539	1	1
ENSMUSG00000054770	Kctd18	4932411A20Rik	415.698	0.00608221	0.14857	1	1
ENSMUSG00000026039	Sgo2a	1110007N04Rik	2192.34	0.632919	0.164837	1	1
ENSMUSG00000063558	Aox1	AI196512	57.0439	-0.155969	0.155205	1	1
ENSMUSG00000064294	Aox3	1200011D03Rik	987.201	0.569935	0.198283	1	1
ENSMUSG00000038242	Aox4	2310003G12Rik	84.2875	0.0267915	0.164463	1	1
ENSMUSG00000079554	Aox2	Aoh3	32.48	-0.273742	0.197368	1	1
ENSMUSG00000103839	ENSMUSG00000103839		67.5184	0.075725	0.163822	1	1
ENSMUSG00000026034	Clk1	Clk	1083.94	-0.0623331	0.147986	1	1
ENSMUSG00000026035	Ppil3	2310076N22Rik	173.887	-0.00221233	0.117072	1	1
ENSMUSG00000026036	Nif3l1	1110030G24Rik	67.9147	-0.08448	0.138626	1	1
ENSMUSG00000026037	Orc2	AU041563	453.395	0.577818	0.165018	1	1
ENSMUSG00000094245	ENSMUSG00000094245		2.8758	-0.0281496	0.324604	1	1
ENSMUSG00000085054	ENSMUSG00000085054		25.1915	-0.0990919	0.19778	1	1
ENSMUSG00000038174	Fam126b	C130065N10Rik	1023.24	-0.048744	0.107985	1	1
ENSMUSG00000026032	Ndufb3	2700033I16Rik	137.478	-0.101584	0.157986	1	1
ENSMUSG00000100202	ENSMUSG00000100202		1.65563	0.140293	0.383387	1	1
ENSMUSG00000099490	ENSMUSG00000099490		1.73136	0.0621863	0.380282	1	1
ENSMUSG00000059647	ENSMUSG00000059647		1.17299	-0.0249493	0.377101	1	1
ENSMUSG00000047528	Flacc1	4933405P16Rik	4090.33	0.176671	0.124004	1	1
ENSMUSG00000102059	Gm20257	Gm20257	2.47203	0.200198	0.398879	1	1
ENSMUSG00000101046	ENSMUSG00000101046		2.74075	0.0281235	0.345234	1	1
ENSMUSG00000026031	Cflar	2310024N18Rik	91.1074	0.205473	0.162287	1	1
ENSMUSG00000026029	Casp8	CASP-8	16.8416	0.123362	0.218369	1	1
ENSMUSG00000102719	ENSMUSG00000102719		0.838403	0.364144	0.665047	0.142576	1
ENSMUSG00000099719	ENSMUSG00000099719		381.983	0.16566	0.180966	1	1
ENSMUSG00000026028	Trak2	2900022D04Rik	168.707	-0.116348	0.152842	1	1
ENSMUSG00000026027	Stradb	AA792893	200.578	-0.182263	0.136563	1	1
ENSMUSG00000047383	ENSMUSG00000047383		1269.19	0.0499196	0.248531	1	1
ENSMUSG00000099752	ENSMUSG00000099752		53.3456	-1.14836	0.614567	0.117022	1
ENSMUSG00000072295	C2cd6	1700052H20Rik	5512.21	0.0434347	0.157801	1	1
ENSMUSG00000038079	Tmem237	AI853305	1198.53	-0.143173	0.112721	1	1
ENSMUSG00000097573	ENSMUSG00000097573		229.7	0.00105216	0.138819	1	1
ENSMUSG00000079550	Mpp4	DLG	127.007	0.166411	0.213858	1	1
ENSMUSG00000101586	ENSMUSG00000101586		2.89438	-0.212445	0.412384	0.96172	1
ENSMUSG00000099563	Gm19125	Gm19125	0.873686	0.0179181	0.414193	1	1
ENSMUSG00000026024	Als2	3222402C23Rik	1652.15	0.456525	0.105794	1	1
ENSMUSG00000026023	Cdk15	Als	15.2402	-0.183005	0.250695	1	1
ENSMUSG00000104502	ENSMUSG00000104502		2.63711	-0.406524	0.55373	0.402946	1
ENSMUSG00000041075	Fzd7	Fz7	5.6852	0.0112698	0.300879	1	1
ENSMUSG00000047361	Gm973	AW554518	1462.81	0.113264	0.223089	1	1
ENSMUSG00000099811	ENSMUSG00000099811		172.071	-0.562065	0.189213	1	1
ENSMUSG00000101409	ENSMUSG00000101409		36.1679	0.0652644	0.215036	1	1
ENSMUSG00000026021	Sumo1	GMP1	1110.93	-0.367689	0.16441	1	1
ENSMUSG00000089276	ENSMUSG00000089276		1.58666	0.0875879	0.366931	1	1
ENSMUSG00000103821	ENSMUSG00000103821		27.4326	-0.304451	0.207192	1	1
ENSMUSG00000101400	ENSMUSG00000101400		14.8387	-0.0261954	0.225453	1	1
ENSMUSG00000026020	Nop58	M	3868.37	0.206233	0.130654	1	1
ENSMUSG00000077345	ENSMUSG00000077345		8.6822	-0.405349	0.333287	1	1
ENSMUSG00000089512	Gm26287	Gm26287	4.81628	-0.169303	0.326398	1	1
ENSMUSG00000089093	ENSMUSG00000089093		7.4423	-0.091818	0.275612	1	1
ENSMUSG00000067336	Bmpr2	2610024H22Rik	127.855	0.674891	0.183758	1	1
ENSMUSG00000104052	ENSMUSG00000104052		2.74231	-0.0942903	0.359908	1	1
ENSMUSG00000041040	Fam117b	2810425F24Rik	1011.63	0.234765	0.120797	1	1
ENSMUSG00000103696	ENSMUSG00000103696		44.0506	-0.0300971	0.196023	1	1
ENSMUSG00000026018	Ica1l	1700030B17Rik	3088.29	0.00124128	0.136511	1	1
ENSMUSG00000026019	Wdr12	4933402C23Rik	2913.82	-0.456782	0.126158	1	1
ENSMUSG00000026017	Carf	Als	1598.88	0.147766	0.151808	1	1
ENSMUSG00000082609	Gm15464	EG667053	27.4557	-0.171276	0.273074	1	1
ENSMUSG00000073664	Nbeal1	2310076G13Rik	1157.39	0.0473966	0.159683	1	1
ENSMUSG00000049439	Cyp20a1	A930011N14Rik	12.1531	-0.0195434	0.228804	1	1
ENSMUSG00000103822	ENSMUSG00000103822		1.07349	-0.316326	0.593172	0.259437	1
ENSMUSG00000026782	Abi2	8430425M24Rik	632.966	-0.209446	0.124491	1	1
ENSMUSG00000026014	Raph1	9430025M21Rik	77.5255	0.273648	0.147258	1	1
ENSMUSG00000101188	ENSMUSG00000101188		27.953	0.0315209	0.2159	1	1
ENSMUSG00000026012	Cd28	Cd28	1.36873	0.253948	0.510105	0.493853	1
ENSMUSG00000083118	ENSMUSG00000083118		3.47277	0.574607	0.639383	0.246089	1
ENSMUSG00000081382	Rpl18-ps1	Gm11580	0.887035	0.100802	0.410148	1	1
ENSMUSG00000026009	Icos	AILIM	1.74491	0.0602637	0.370339	1	1
ENSMUSG00000080785	ENSMUSG00000080785		2.87189	0.0881984	0.326315	1	1
ENSMUSG00000100893	ENSMUSG00000100893		0.730788	0.149342	0.491068	0.562789	1
ENSMUSG00000086009	ENSMUSG00000086009		22.0276	-0.243518	0.226464	1	1
ENSMUSG00000052062	Pard3b	1810008K04Rik	40.6185	-0.432067	0.263223	1	1
ENSMUSG00000103656	ENSMUSG00000103656		4.13129	-0.129912	0.32172	1	1
ENSMUSG00000104402	ENSMUSG00000104402		2.49994	-0.113131	0.374909	1	1
ENSMUSG00000104081	ENSMUSG00000104081		0.716402	-0.0401241	0.404519	1	1
ENSMUSG00000085842	ENSMUSG00000085842		61.6928	-0.289308	0.230188	1	1
ENSMUSG00000103002	ENSMUSG00000103002		2.10963	0.0195009	0.348784	1	1
ENSMUSG00000085019	Pard3bos2	Gm12747	1.00714	-0.222358	0.516067	0.45564	1
ENSMUSG00000100750	ENSMUSG00000100750		1.16754	-0.0863184	0.410292	1	1
ENSMUSG00000025969	Nrp2	1110048P06Rik	216.882	0.307276	0.126194	1	1
ENSMUSG00000103032	ENSMUSG00000103032		4.31075	-0.286459	0.429018	0.859043	1
ENSMUSG00000040865	Ino80d	7330405I11	432.226	-0.0617769	0.122122	1	1
ENSMUSG00000084799	Ino80dos	Gm11602	24.7635	-0.032381	0.178441	1	1
ENSMUSG00000101599	ENSMUSG00000101599		63.7913	0.0515817	0.185986	1	1
ENSMUSG00000025968	Ndufs1	5830412M15Rik	2646.66	-0.15246	0.15881	1	1
ENSMUSG00000025967	Eef1b2	2810017J07Rik	827.611	-0.144227	0.140066	1	1
ENSMUSG00000064602	Snora41	MBI-8	1.81243	-0.0187445	0.371453	1	1
ENSMUSG00000046856	Gpr1	Gpr1	3.15415	0.107876	0.321355	1	1
ENSMUSG00000086730	ENSMUSG00000086730		1.03352	-0.215239	0.516647	0.44969	1
ENSMUSG00000102536	ENSMUSG00000102536		14.2077	0.102889	0.223952	1	1
ENSMUSG00000087561	ENSMUSG00000087561		244.984	-1.12772	0.209657	0.273059	1
ENSMUSG00000092705	ENSMUSG00000092705		2.84212	-0.0107908	0.308921	1	1
ENSMUSG00000027520	Zdbf2	4930431J08Rik	2497.61	-0.293128	0.0977483	1	1
ENSMUSG00000025964	Adam23	AW046396	33.1284	0.638462	0.253353	1	1
ENSMUSG00000069085	Dytn	Gm215	23.8304	0.0380894	0.208782	1	1
ENSMUSG00000025963	Mdh1b	1700124B08Rik	1905.95	0.135498	0.142861	1	1
ENSMUSG00000025962	Fastkd2	2810421I24Rik	929.112	-0.175357	0.147711	1	1
ENSMUSG00000025961	4933402D24Rik	4933402D24Rik	104.98	-0.573667	0.187896	1	1
ENSMUSG00000025959	Klf7	9830124P08Rik	29.3405	0.680251	0.279156	1	1
ENSMUSG00000025958	Creb1	2310001E10Rik	728.169	-0.099862	0.137219	1	1
ENSMUSG00000025956	Mettl21a	2310038H17Rik	33.6888	-0.611568	0.224653	1	1
ENSMUSG00000087213	2810408I11Rik	2810408I11Rik	2396.25	-0.741464	0.180946	1	1
ENSMUSG00000070871	Ccnyl1	9630037P07Rik	3746.51	-0.195972	0.11193	1	1
ENSMUSG00000045005	Fzd5	5330434N09Rik	10.1983	0.107538	0.235251	1	1
ENSMUSG00000102140	ENSMUSG00000102140		1.79506	0.202698	0.420883	0.918752	1
ENSMUSG00000051344	Plekhm3	9430067K14Rik	246.299	-0.0989107	0.172955	1	1
ENSMUSG00000084416	Rpl10a-ps1	Gm15451	3.27389	0.156821	0.352708	1	1
ENSMUSG00000025955	Akr1cl	4921521F21Rik	86.4561	1.29875	0.403858	0.105358	1
ENSMUSG00000100774	ENSMUSG00000100774		0.936247	-0.0129452	0.400986	1	1
ENSMUSG00000025950	Idh1	AI314845	267.512	-0.489931	0.210095	1	1
ENSMUSG00000025949	Pikfyve	5230400C17Rik	1107.96	0.409576	0.0817097	1	1
ENSMUSG00000025946	Pth2r	Pth	46.5676	-0.451255	0.236902	1	1
ENSMUSG00000081623	ENSMUSG00000081623		2.39384	-0.267206	0.547242	0.362984	1
ENSMUSG00000083242	ENSMUSG00000083242		0.983254	0.151248	0.453025	0.775918	1
ENSMUSG00000015222	Map2	G1-397-34	1484.63	-0.211735	0.234721	1	1
ENSMUSG00000088850	Gm24729	Gm24729	5.88312	-0.0490547	0.283941	1	1
ENSMUSG00000073656	ENSMUSG00000073656		1.21961	-0.0448242	0.374897	1	1
ENSMUSG00000055567	Unc80	C030018G13Rik	260.131	0.572169	0.139259	1	1
ENSMUSG00000026005	Rpe	2810429B02Rik	309.594	-0.123946	0.142786	1	1
ENSMUSG00000026004	Kansl1l	1110028C15Rik	1619.47	-0.149076	0.0907593	1	1
ENSMUSG00000102559	ENSMUSG00000102559		79.9341	-0.179278	0.244367	1	1
ENSMUSG00000102374	ENSMUSG00000102374		112.336	-0.171582	0.210899	1	1
ENSMUSG00000102776	ENSMUSG00000102776		56.3126	-0.0622531	0.170543	1	1
ENSMUSG00000082057	Gm15789	Gm15789	12.8001	0.00204917	0.244089	1	1
ENSMUSG00000103706	ENSMUSG00000103706		252.072	0.090296	0.379178	1	1
ENSMUSG00000103756	ENSMUSG00000103756		64.532	-0.128286	0.198504	1	1
ENSMUSG00000103382	ENSMUSG00000103382		1.88504	0.00351919	0.39485	1	1
ENSMUSG00000103553	ENSMUSG00000103553		1.09613	-0.0443987	0.393308	1	1
ENSMUSG00000026003	Acadl	AA960361	57.2051	0.278737	0.246423	1	1
ENSMUSG00000061816	Myl1	AI325107	7.1358	-0.619031	0.563117	0.373053	1
ENSMUSG00000026000	Lancl1	AW124738	7114.6	-0.207271	0.153493	1	1
ENSMUSG00000025991	Cps1	4732433M03Rik	32.2432	-0.0885958	0.208076	1	1
ENSMUSG00000085075	ENSMUSG00000085075		21.994	-0.17992	0.394209	1	1
ENSMUSG00000104395	ENSMUSG00000104395		4.98096	0.240368	0.370877	1	1
ENSMUSG00000062209	Erbb4	ErbB	6.13582	-0.0388402	0.251071	1	1
ENSMUSG00000103307	ENSMUSG00000103307		2.30723	0.108198	0.356569	1	1
ENSMUSG00000101387	ENSMUSG00000101387		3.71965	1.29733	0.808975	0.0430422	1
ENSMUSG00000025997	Ikzf2	A730095J18Rik	25.8023	0.102458	0.221199	1	1
ENSMUSG00000100815	ENSMUSG00000100815		0.662554	-0.0859642	0.439424	0.982419	1
ENSMUSG00000099954	ENSMUSG00000099954		2.27997	0.0110606	0.356281	1	1
ENSMUSG00000053153	Spag16	4921511D23Rik	6511.49	-0.249213	0.105002	1	1
ENSMUSG00000103052	ENSMUSG00000103052		1.66771	-0.0817796	0.367352	1	1
ENSMUSG00000104287	ENSMUSG00000104287		9.82173	0.043276	0.277081	1	1
ENSMUSG00000075952	Gm23422	Gm23422	35.1069	0.0925321	0.262199	1	1
ENSMUSG00000045648	Vwc2l	A830006F12Rik	44.7384	-0.253163	0.241732	1	1
ENSMUSG00000026196	Bard1	Bard1	523.254	0.0511451	0.136059	1	1
ENSMUSG00000089965	ENSMUSG00000089965		35.104	-0.181106	0.219953	1	1
ENSMUSG00000050296	Abca12	4832428G11Rik	42.6363	0.017491	0.183917	1	1
ENSMUSG00000026192	Atic	2610509C24Rik	65.1036	0.316933	0.261626	1	1
ENSMUSG00000026193	Fn1	E330027I09	253.391	0.349379	0.186035	1	1
ENSMUSG00000073652	Apol7d	Gm15456	0.937042	0.175934	0.462748	0.70662	1
ENSMUSG00000102689	ENSMUSG00000102689		1.84561	-0.1193	0.400279	1	1
ENSMUSG00000101211	ENSMUSG00000101211		2.54762	-0.193392	0.386046	1	1
ENSMUSG00000101848	4933417E11Rik	4933417E11Rik	29.5993	0.0696883	0.186498	1	1
ENSMUSG00000101764	ENSMUSG00000101764		29.832	0.092987	0.191217	1	1
ENSMUSG00000101496	Gm8885	EG667937	1.22261	-0.0168602	0.396936	1	1
ENSMUSG00000039395	Mreg	Gm974	196.411	0.688358	0.223726	1	1
ENSMUSG00000094655	ENSMUSG00000094655		349.98	-1.11943	0.327471	0.262736	1
ENSMUSG00000097131	ENSMUSG00000097131		30.7542	0.430671	0.281951	1	1
ENSMUSG00000094050	ENSMUSG00000094050		1.46632	0.0185431	0.369868	1	1
ENSMUSG00000093956	ENSMUSG00000093956		5.15185	0.131658	0.302578	1	1
ENSMUSG00000093843	ENSMUSG00000093843		470.385	-0.0362407	0.347446	1	1
ENSMUSG00000026189	Pecr	2400003B18Rik	3.2813	0.253432	0.410839	0.958442	1
ENSMUSG00000026188	Tmem169	A830020B06Rik	3.30283	0.146897	0.34019	1	1
ENSMUSG00000026187	Xrcc5	AI314015	318.4	0.1217	0.142775	1	1
ENSMUSG00000039372	Marchf4	BC056494	28.7709	-0.283375	0.227669	1	1
ENSMUSG00000039354	Smarcal1	6030401P21Rik	415.353	0.000416983	0.0955164	1	1
ENSMUSG00000110712	ENSMUSG00000110712		16.491	-0.523036	0.326233	1	1
ENSMUSG00000039342	Ankar	4932422E22Rik	3863.1	0.25083	0.137729	1	1
ENSMUSG00000110596	ENSMUSG00000110596		2.25488	-0.124887	0.36081	1	1
ENSMUSG00000046330	Rpl37a	Rpl37a	1337.37	-0.159793	0.137029	1	1
ENSMUSG00000039323	Igfbp2	AI255832	36.5485	0.739099	0.319076	0.974102	1
ENSMUSG00000026185	Igfbp5	AI256729	3.26096	0.120209	0.352134	1	1
ENSMUSG00000102266	ENSMUSG00000102266		0.695835	-0.00543954	0.421596	1	1
ENSMUSG00000101112	ENSMUSG00000101112		33.551	-0.376415	0.233749	1	1
ENSMUSG00000099877	ENSMUSG00000099877		3.36405	0.267268	0.400207	1	1
ENSMUSG00000100301	6030407O03Rik	6030407O03Rik	0.986413	0.452512	0.702656	0.131624	1
ENSMUSG00000055322	Tns1	1110018I21Rik	3055.12	-0.222334	0.282684	1	1
ENSMUSG00000006304	Arpc2	2210023N03Rik	2922.86	-0.185404	0.145452	1	1
ENSMUSG00000064272	Gpbar1	BG37	1.7465	-0.047982	0.345717	1	1
ENSMUSG00000006299	Aamp	AU040907	6365.43	0.0842459	0.124703	1	1
ENSMUSG00000101503	ENSMUSG00000101503		165.577	-0.0219057	0.190187	1	1
ENSMUSG00000026179	Pnkd	2210013N15Rik	610.613	0.115539	0.129574	1	1
ENSMUSG00000006301	Tmbim1	2310061B02Rik	15.9909	0.389154	0.293879	1	1
ENSMUSG00000099931	ENSMUSG00000099931		54.4092	-0.150602	0.201134	1	1
ENSMUSG00000103403	ENSMUSG00000103403		40.2062	-0.113797	0.213169	1	1
ENSMUSG00000073650	Catip	Gm216	545.098	-0.264448	0.0864292	1	1
ENSMUSG00000026177	Slc11a1	Bcg	12.6201	-0.0415975	0.242833	1	1
ENSMUSG00000026176	Ctdsp1	GIP	25.1453	0.153126	0.19778	1	1
ENSMUSG00000026175	Vil1	Vil	4.3118	-0.00338527	0.285302	1	1
ENSMUSG00000033364	Usp37	4932415L06Rik	3845.71	0.265645	0.144984	1	1
ENSMUSG00000103227	ENSMUSG00000103227		104.546	-0.0464237	0.169228	1	1
ENSMUSG00000026174	Cnot9	2610007F23Rik	516.805	0.32095	0.160038	1	1
ENSMUSG00000026173	Plcd4	4921507K24Rik	3318.1	-0.0633735	0.181532	1	1
ENSMUSG00000026135	Zfp142	9330177B18Rik	291.019	0.187603	0.103004	1	1
ENSMUSG00000093155	ENSMUSG00000093155		2.28516	-0.0570491	0.356596	1	1
ENSMUSG00000026172	Bcs1l	9130022O19Rik	25.7691	0.378791	0.26639	1	1
ENSMUSG00000026171	Rnf25	0610009H16Rik	1901.09	-0.12006	0.13467	1	1
ENSMUSG00000033276	Stk36	1700112N14Rik	2942.77	-0.00707812	0.142328	1	1
ENSMUSG00000033257	Ttll4	4632407P03Rik	4419.36	0.0210741	0.113537	1	1
ENSMUSG00000026170	Cyp27a1	1300013A03Rik	9.52859	-0.0126704	0.258532	1	1
ENSMUSG00000006542	Prkag3	AMPK	0.838035	-0.00756705	0.422604	1	1
ENSMUSG00000033227	Wnt6	AA409270	18.9012	0.0461198	0.210815	1	1
ENSMUSG00000026167	Wnt10a	Wnt10a	1.93363	0.204989	0.480256	0.61308	1
ENSMUSG00000090071	Cdk5r2	B230310J22Rik	0.671649	0.299528	0.609139	0.207265	1
ENSMUSG00000055197	Fev	Pet	49.6807	-0.187686	0.178059	1	1
ENSMUSG00000006546	Cryba2	E130107M19Rik	10.7665	0.0439626	0.250163	1	1
ENSMUSG00000065616	Mir375	Mirn	12.1265	-0.0351234	0.246088	1	1
ENSMUSG00000047021	Cfap65	A230051F10	13236	-0.0405453	0.160593	1	1
ENSMUSG00000089653	ENSMUSG00000089653		7.15787	-0.0146273	0.246759	1	1
ENSMUSG00000006538	Ihh	HHG-2	6.90804	-0.267149	0.350571	1	1
ENSMUSG00000026162	Nhej1	1700029B21Rik	122.698	-0.169186	0.144599	1	1
ENSMUSG00000026205	Slc23a3	SVC	3.54069	0.173883	0.375433	1	1
ENSMUSG00000033159	Cnppd1	1810031K17Rik	1213.46	0.138673	0.128953	1	1
ENSMUSG00000049339	Retreg2	Fam13	3337.51	0.250169	0.149482	1	1
ENSMUSG00000026197	Zfand2b	1110060O18Rik	14.5663	0.614659	0.319042	1	1
ENSMUSG00000026198	Abcb6	1200005B17Rik	31.1476	-0.14363	0.210514	1	1
ENSMUSG00000099519	ENSMUSG00000099519		0.709971	0.0245641	0.417986	1	1
ENSMUSG00000033124	Atg9a	AU019532	1884.65	-0.748372	0.204973	1	1
ENSMUSG00000026199	Ankzf1	1300008P06Rik	157.66	0.104762	0.113096	1	1
ENSMUSG00000026200	Glb1l	4833408P15Rik	2490.75	-0.148265	0.125815	1	1
ENSMUSG00000026201	Stk16	EDP	638.523	-0.286513	0.123508	1	1
ENSMUSG00000026202	Tuba4a	M[a]	2047.19	-0.925481	0.217027	0.848497	1
ENSMUSG00000096094	A630095N17Rik	Gm1624	177.49	0.105164	0.163545	1	1
ENSMUSG00000026203	Dnajb2	2700059H22Rik	2967.25	-0.0754319	0.0976	1	1
ENSMUSG00000026204	Ptprn	IA	3.53306	-0.0505505	0.320302	1	1
ENSMUSG00000101840	ENSMUSG00000101840		10.4648	-0.823399	0.38719	0.604434	1
ENSMUSG00000033061	Resp18	AI851012	1.449	-0.12096	0.384318	1	1
ENSMUSG00000026209	Dnpep	AA407814	1814.77	0.0613001	0.155328	1	1
ENSMUSG00000026208	Des	Des	4.53112	0.0902964	0.307927	1	1
ENSMUSG00000085653	Gm15179	Gm15179	0.669785	0.0299131	0.418575	1	1
ENSMUSG00000026207	Speg	AW125581	5.1915	0.184217	0.308006	1	1
ENSMUSG00000033021	Gmppa	1810012N01Rik	461.183	-0.200184	0.119749	1	1
ENSMUSG00000033007	Asic4	Acc	1.05863	-0.0402282	0.384093	1	1
ENSMUSG00000032997	Chpf	1700028N03Rik	135.429	0.238378	0.19811	1	1
ENSMUSG00000026211	Obsl1	AW822216	188.265	0.10199	0.145485	1	1
ENSMUSG00000051703	Tmem198	A230078I05Rik	10.8108	-0.0635233	0.282764	1	1
ENSMUSG00000032968	Inha	AW555078	33.4894	-0.435409	0.214208	1	1
ENSMUSG00000026213	Stk11ip	1200014D22Rik	437.281	0.283069	0.0993433	1	1
ENSMUSG00000006576	Slc4a3	A930038D23Rik	13.0045	-0.0607908	0.20827	1	1
ENSMUSG00000083244	Gm15180	Gm15180	0.710021	0.190326	0.49236	0.55359	1
ENSMUSG00000026235	Epha4	2900005C20Rik	4.15048	0.16822	0.361793	1	1
ENSMUSG00000004872	Pax3	Pax	13.4416	-0.243369	0.239548	1	1
ENSMUSG00000032908	Sgpp2	SPPase2	341.547	0.500164	0.180109	1	1
ENSMUSG00000102945	ENSMUSG00000102945		20.9821	-0.134217	0.29237	1	1
ENSMUSG00000026245	Farsb	C76708	586.998	0.141926	0.144547	1	1
ENSMUSG00000104018	ENSMUSG00000104018		12.0389	-0.0436538	0.246213	1	1
ENSMUSG00000090486	ENSMUSG00000090486		26.4209	0.742421	0.431313	0.595536	1
ENSMUSG00000012187	Mogat1	0610030A14Rik	10.0711	0.204375	0.300444	1	1
ENSMUSG00000099364	ENSMUSG00000099364		12.2701	-0.158298	0.273308	1	1
ENSMUSG00000032883	Acsl3	2610510B12Rik	1041.72	0.437969	0.14911	1	1
ENSMUSG00000079470	Utp14b	4932411L21Rik	2354.34	0.0645348	0.138431	1	1
ENSMUSG00000099377	Gm6159	EG620521	89.9054	0.386718	0.478776	0.641101	1
ENSMUSG00000047330	Kcne4	AW487937	21.4039	0.312538	0.322122	1	1
ENSMUSG00000072978	ENSMUSG00000072978		2.41935	0.101684	0.368734	1	1
ENSMUSG00000050711	Scg2	Chgc	2.21206	-0.181325	0.388295	1	1
ENSMUSG00000054702	Ap1s3	1190009B22	6.66684	0.149592	0.317959	1	1
ENSMUSG00000073643	Wdfy1	1700013B03Rik	2068.39	0.0808972	0.16082	1	1
ENSMUSG00000026248	Mrpl44	1810030E18Rik	95.4557	0.0474097	0.164538	1	1
ENSMUSG00000026249	Serpine2	B230326M24Rik	24.8984	0.321865	0.309508	1	1
ENSMUSG00000096297	ENSMUSG00000096297		2.12507	-0.0675373	0.347292	1	1
ENSMUSG00000099552	ENSMUSG00000099552		10.3398	0.0948829	0.268961	1	1
ENSMUSG00000043230	Fam124b	A830043J08Rik	191.637	1.12089	0.174094	0.27158	1
ENSMUSG00000101257	ENSMUSG00000101257		3.54948	-0.0360664	0.313988	1	1
ENSMUSG00000103404	ENSMUSG00000103404		1.24432	-0.0384605	0.381054	1	1
ENSMUSG00000004364	Cul3	KIAA0617	6237.18	-0.19271	0.204877	1	1
ENSMUSG00000103076	ENSMUSG00000103076		38.0817	-0.164876	0.223573	1	1
ENSMUSG00000103525	ENSMUSG00000103525		27.2642	-0.127692	0.239671	1	1
ENSMUSG00000101483	1700016L21Rik	CD11c-DTR	163.606	0.454187	0.179641	1	1
ENSMUSG00000038608	Dock10	9330153B10Rik	6.45175	0.254107	0.374151	1	1
ENSMUSG00000054976	Nyap2	9430031J16Rik	1.59804	0.0992806	0.388748	1	1
ENSMUSG00000100561	Gm7516	EG665145	6.09696	0.474399	0.472983	0.652356	1
ENSMUSG00000055980	Irs1	G972	7.95621	0.446953	0.432451	0.819677	1
ENSMUSG00000026142	Rhbdd1	4930418P06Rik	863.372	-0.0102066	0.118477	1	1
ENSMUSG00000104493	ENSMUSG00000104493		25.3217	-0.145692	0.235423	1	1
ENSMUSG00000067158	Col4a4	E130010M05Rik	148.881	-0.164358	0.140495	1	1
ENSMUSG00000079465	Col4a3	[a]3(IV)	33.8161	0.296135	0.204932	1	1
ENSMUSG00000097564	ENSMUSG00000097564		4.61873	0.00761676	0.291531	1	1
ENSMUSG00000026150	Mff	5230400G24Rik	4387.34	-0.361328	0.149463	1	1
ENSMUSG00000101450	ENSMUSG00000101450		51.7051	-0.238621	0.279888	1	1
ENSMUSG00000102280	ENSMUSG00000102280		3.50393	-0.230597	0.367325	1	1
ENSMUSG00000093782	ENSMUSG00000093782		0.806219	0.111448	0.450007	0.850783	1
ENSMUSG00000026159	Agfg1	AU045498	3607.19	-0.104842	0.100639	1	1
ENSMUSG00000113880	ENSMUSG00000113880		15.1243	-0.0489777	0.23004	1	1
ENSMUSG00000113973	ENSMUSG00000113973		1.96189	0.1716	0.402636	1	1
ENSMUSG00000053161	Daw1	4930563E19Rik	980.046	-0.43047	0.144579	1	1
ENSMUSG00000101896	Gm6244	EG621614	397.763	-0.32809	0.178944	1	1
ENSMUSG00000026163	Sphkap	4930544G21Rik	2769.54	0.118913	0.139259	1	1
ENSMUSG00000079140	ENSMUSG00000079140		10.9097	0.0737644	0.261276	1	1
ENSMUSG00000100580	ENSMUSG00000100580		47.9853	-0.0354772	0.148806	1	1
ENSMUSG00000045658	Pid1	5033414K04Rik	5.43155	0.298858	0.401771	1	1
ENSMUSG00000098851	Mir6353	Gm27391	0.680072	0.0963603	0.456144	0.847684	1
ENSMUSG00000036766	Dner	A930026D19Rik	5.57688	0.403502	0.463899	0.698066	1
ENSMUSG00000026219	Trip12	1110036I07Rik	31858	0.301195	0.14919	1	1
ENSMUSG00000103505	ENSMUSG00000103505		81.9972	-0.0373383	0.227953	1	1
ENSMUSG00000104503	ENSMUSG00000104503		291.705	-0.110266	0.208832	1	1
ENSMUSG00000073633	Fbxo36	0610008D19Rik	1888.03	-0.204313	0.153379	1	1
ENSMUSG00000026220	Slc16a14	1110004H10Rik	2.07447	-0.0786064	0.348301	1	1
ENSMUSG00000052477	C130026I21Rik	4930565N07Rik	2.66717	0.809772	0.790152	0.0963356	1
ENSMUSG00000064281	Rpl19-ps1	Gm15424	5.69852	-0.0195815	0.264955	1	1
ENSMUSG00000101279	Gm18342	Gm18342	0.719543	0.162464	0.485687	0.589097	1
ENSMUSG00000089844	A530032D15Rik	Gm1888	7.51017	0.457821	0.396231	0.983122	1
ENSMUSG00000072109	A530040E14Rik	A530040E14Rik	0.999139	-0.0131445	0.394209	1	1
ENSMUSG00000089716	ENSMUSG00000089716		2.90226	0.3722	0.49259	0.589245	1
ENSMUSG00000079455	ENSMUSG00000079455		2.96855	0.525324	0.625134	0.266215	1
ENSMUSG00000070034	Sp110	5031415C07Rik	3.16271	0.323106	0.46165	0.707306	1
ENSMUSG00000070031	Sp140	Sp140	4.26279	0.553074	0.523395	0.479467	1
ENSMUSG00000026222	Sp100	A430075G10Rik	6.12426	-0.0753562	0.282227	1	1
ENSMUSG00000052760	A630001G21Rik	A630001G21Rik	3.08218	-0.0150393	0.302981	1	1
ENSMUSG00000100217	9930111H07Rik	9930111H07Rik	10.7388	-1.18076	0.411445	0.17413	1
ENSMUSG00000036707	Cab39	39kD	1522.44	0.119861	0.102111	1	1
ENSMUSG00000026223	Itm2c	3110038L02Rik	165.737	0.116278	0.165768	1	1
ENSMUSG00000026224	4933407L21Rik	4933407L21Rik	14.2383	-0.233709	0.237225	1	1
ENSMUSG00000099767	ENSMUSG00000099767		0.880554	-0.0401538	0.402946	1	1
ENSMUSG00000049608	Gpr55	CTF	8.53544	-0.228906	0.279516	1	1
ENSMUSG00000100108	ENSMUSG00000100108		1.25859	-0.179661	0.447735	0.784715	1
ENSMUSG00000099342	Gm18180	Gm18180	8.02824	-0.165884	0.286498	1	1
ENSMUSG00000026227	2810459M11Rik	2810459M11Rik	2.03289	0.0658815	0.36435	1	1
ENSMUSG00000026229	Psmd1	2410026J11Rik	1624.6	0.292656	0.148598	1	1
ENSMUSG00000077274	Gm22786	Gm22786	4.18841	-0.140976	0.315335	1	1
ENSMUSG00000026228	Htr2b	5-HT-2B	1.4691	0.00114712	0.374246	1	1
ENSMUSG00000103272	ENSMUSG00000103272		24.1095	-0.0346123	0.228195	1	1
ENSMUSG00000094638	ENSMUSG00000094638		2.01652	-0.00234273	0.346104	1	1
ENSMUSG00000062590	Armc9	3830422A13Rik	2446.13	-0.0987348	0.102297	1	1
ENSMUSG00000079445	B3gnt7	C330001H22Rik	2.52295	0.118437	0.370074	1	1
ENSMUSG00000026234	Ncl	B530004O11Rik	1840.21	0.456603	0.172376	1	1
ENSMUSG00000064823	Snord82	Rnu	65.3654	0.0344347	0.176644	1	1
ENSMUSG00000073627	ENSMUSG00000073627		17.7256	0.615292	0.324043	1	1
ENSMUSG00000026237	Nmur1	FM-3	66.2963	-0.099233	0.249881	1	1
ENSMUSG00000036574	Tex44	1700019O17Rik	1399.22	-0.817899	0.163552	1	1
ENSMUSG00000101328	ENSMUSG00000101328		1.5588	-0.0137329	0.391156	1	1
ENSMUSG00000026238	Ptma	Thym	782.357	0.316284	0.165088	1	1
ENSMUSG00000026239	Pde6d	AI841218	1704.12	-0.158844	0.176332	1	1
ENSMUSG00000102927	ENSMUSG00000102927		1.55691	0.0143484	0.371529	1	1
ENSMUSG00000026240	Cops7b	D1Wsu66	359.791	0.0917767	0.113852	1	1
ENSMUSG00000103609	ENSMUSG00000103609		12.6925	0.000679926	0.222333	1	1
ENSMUSG00000053333	Dis3l2	4930429A22Rik	1373.59	-0.143091	0.115348	1	1
ENSMUSG00000100225	ENSMUSG00000100225		0.731799	0.172814	0.482365	0.604597	1
ENSMUSG00000100768	ENSMUSG00000100768		88.5457	-0.0114512	0.16717	1	1
ENSMUSG00000104121	ENSMUSG00000104121		32.6285	0.00831784	0.21618	1	1
ENSMUSG00000102383	ENSMUSG00000102383		45.0258	-0.0179641	0.205699	1	1
ENSMUSG00000104400	ENSMUSG00000104400		18.6021	-0.171222	0.238395	1	1
ENSMUSG00000102293	ENSMUSG00000102293		11.0212	0.224119	0.283323	1	1
ENSMUSG00000102649	ENSMUSG00000102649		25.1109	0.0131998	0.222016	1	1
ENSMUSG00000084106	Gm6136	EG620213	50.7621	-0.00517052	0.156939	1	1
ENSMUSG00000102571	ENSMUSG00000102571		33.3915	-0.111084	0.244485	1	1
ENSMUSG00000099401	ENSMUSG00000099401		4.31666	0.0759934	0.290224	1	1
ENSMUSG00000102956	ENSMUSG00000102956		7.18063	-0.080254	0.261925	1	1
ENSMUSG00000103984	ENSMUSG00000103984		104.381	-0.138128	0.190243	1	1
ENSMUSG00000101940	Akp-ps1	EG208256	73.2351	0.45207	0.211041	1	1
ENSMUSG00000101625	ENSMUSG00000101625		36.4732	-0.0674455	0.164088	1	1
ENSMUSG00000026246	Alppl2	Ak	24.1043	0.149789	0.20661	1	1
ENSMUSG00000036500	Akp3	Akp	6.91397	0.230898	0.365519	1	1
ENSMUSG00000026247	Ecel1	DI	26.5129	0.0818972	0.215268	1	1
ENSMUSG00000036480	Prss56	1700027L20Rik	350.557	-0.115219	0.129757	1	1
ENSMUSG00000026251	Chrnd	Ac	3.65531	0.049427	0.332985	1	1
ENSMUSG00000026253	Chrng	Ac	0.732333	-0.0944493	0.435725	0.979364	1
ENSMUSG00000026254	Eif4e2	2700069E09Rik	4257.24	-0.0244441	0.12813	1	1
ENSMUSG00000088318	Gm26187	Gm26187	2.34023	0.0392167	0.348607	1	1
ENSMUSG00000026255	Efhd1	4931430I01Rik	6337.74	0.165489	0.156354	1	1
ENSMUSG00000089821	ENSMUSG00000089821		37.8428	0.356938	0.272122	1	1
ENSMUSG00000048000	Gigyf2	2610016F01Rik	4128.74	0.166266	0.125371	1	1
ENSMUSG00000079436	Kcnj13	Kir7.1	2.2183	-0.264131	0.463814	0.692956	1
ENSMUSG00000026259	Ngef	Tim	2.50705	0.183531	0.364123	1	1
ENSMUSG00000079434	Neu2	M	2.13451	-0.00479092	0.360423	1	1
ENSMUSG00000026288	Inpp5d	S	483.744	0.320223	0.138259	1	1
ENSMUSG00000026289	Atg16l1	1500009K01Rik	111.747	-0.241851	0.154904	1	1
ENSMUSG00000087968	Gm25395	Gm25395	149.195	-0.17701	0.170016	1	1
ENSMUSG00000089281	Scarna6	MBI-4	224.012	-0.415477	0.173346	1	1
ENSMUSG00000056055	Sag	A	199.468	-0.499526	0.245153	1	1
ENSMUSG00000070738	Dgkd	AI841987	2672.4	0.099605	0.110389	1	1
ENSMUSG00000101942	Gm19582	Gm19582	4.45896	-0.237567	0.35201	1	1
ENSMUSG00000103996	ENSMUSG00000103996		5.38895	0.0456781	0.301753	1	1
ENSMUSG00000103591	ENSMUSG00000103591		33.7974	-0.0213512	0.232861	1	1
ENSMUSG00000005501	Usp40	B230215L03Rik	449.89	-0.212197	0.114928	1	1
ENSMUSG00000083478	Gm15375	Gm15375	0.822244	0.25641	0.578067	0.254262	1
ENSMUSG00000090165	Ugt1a10	A1	0.759487	0.21055	0.544081	0.331879	1
ENSMUSG00000090175	Ugt1a9	A1	0.968394	0.0869596	0.459521	0.85248	1
ENSMUSG00000089675	Ugt1a8	A11	0.839446	0.0911063	0.443294	0.942844	1
ENSMUSG00000090124	Ugt1a7c	A10	12.4614	0.0869391	0.24788	1	1
ENSMUSG00000090145	Ugt1a6b	A9	2.17403	0.398917	0.619575	0.244471	1
ENSMUSG00000054545	Ugt1a6a	UDPGT	20.9941	0.0399131	0.212389	1	1
ENSMUSG00000089943	Ugt1a5	Ugt1a5	0.865796	0.255391	0.53569	0.396541	1
ENSMUSG00000081984	Dnajb3	Hsj	8568.98	-0.751209	0.175251	1	1
ENSMUSG00000089960	Ugt1a1	Gnt	15.2862	0.00411023	0.233045	1	1
ENSMUSG00000079429	Mroh2a	Heatr7	12704.3	0.111827	0.168158	1	1
ENSMUSG00000044783	A730008H23Rik	Fleg1	2578.2	0.325194	0.115184	1	1
ENSMUSG00000036251	Trpm8	CMR	132.757	-0.0965162	0.148002	1	1
ENSMUSG00000085420	ENSMUSG00000085420		38.9534	-1.02497	0.248468	0.487046	1
ENSMUSG00000099553	Gm29538	Gm29538	1.37045	-0.0707345	0.365936	1	1
ENSMUSG00000100908	ENSMUSG00000100908		18.6047	0.355122	0.253764	1	1
ENSMUSG00000062310	Glrp1	GRP	109.165	-1.0846	0.540692	0.174698	1
ENSMUSG00000049866	Arl4c	A	181.597	-0.198015	0.162572	1	1
ENSMUSG00000099378	1700067G17Rik	1700067G17Rik	99.8958	-1.2151	0.201943	0.128217	1
ENSMUSG00000036206	Sh3bp4	AI594717	26.6294	-0.163559	0.19964	1	1
ENSMUSG00000055013	Agap1	Centg	325.991	-0.620002	0.125338	1	1
ENSMUSG00000104114	ENSMUSG00000104114		2.99425	-0.240701	0.381699	1	1
ENSMUSG00000101662	ENSMUSG00000101662		1.37132	0.653181	0.830512	0.0677736	1
ENSMUSG00000102009	ENSMUSG00000102009		439.347	-0.654632	0.130089	1	1
ENSMUSG00000088775	ENSMUSG00000088775		1.3119	-0.159127	0.425778	0.922095	1
ENSMUSG00000103252	ENSMUSG00000103252		3.71024	-0.412762	0.454679	0.734114	1
ENSMUSG00000067081	Asb18	Asb-18	2.79009	-0.0903455	0.354093	1	1
ENSMUSG00000026301	Iqca	4930465P12Rik	1896.68	0.0298913	0.132855	1	1
ENSMUSG00000100850	ENSMUSG00000100850		48.9208	0.0447799	0.152951	1	1
ENSMUSG00000044337	Ackr3	AW541270	2.69954	0.203095	0.374478	1	1
ENSMUSG00000104087	ENSMUSG00000104087		0.680701	0.29752	0.598306	0.232516	1
ENSMUSG00000103292	ENSMUSG00000103292		1.27386	0.5257	0.737993	0.114704	1
ENSMUSG00000034432	Cops8	9430009J09Rik	500.898	0.0313084	0.0921514	1	1
ENSMUSG00000048126	Col6a3	AI507288	59.0703	1.18591	0.222213	0.179271	1
ENSMUSG00000026303	Mlph	2210418F23Rik	7.99713	-1.3477	0.562146	0.0717142	1
ENSMUSG00000026304	Rab17	AW413472	2.45076	0.181415	0.40689	1	1
ENSMUSG00000026305	Lrrfip1	AU024550	24.9499	0.0188243	0.198538	1	1
ENSMUSG00000070732	Rbm44	Gm817	5688.7	-0.0175519	0.11484	1	1
ENSMUSG00000100018	Gm7776	EG665766	0.667884	-0.104296	0.454089	0.84117	1
ENSMUSG00000034353	Ramp1	9130218E19Rik	32.4264	0.772556	0.34516	0.810817	1
ENSMUSG00000034343	Ube2f	2510010F15Rik	1099.68	-0.441035	0.148659	1	1
ENSMUSG00000083064	ENSMUSG00000083064		80.0086	0.0373939	0.192568	1	1
ENSMUSG00000026307	Scly	9830169H08	901.114	0.807328	0.132983	1	1
ENSMUSG00000090322	ENSMUSG00000090322		2.36363	0.0500376	0.357317	1	1
ENSMUSG00000049515	Espnl	Gm556	44.9231	0.114199	0.208974	1	1
ENSMUSG00000026308	Klhl30	4631423F02Rik	7.65838	-0.03761	0.265978	1	1
ENSMUSG00000047443	Erfe	4832406C22	15.6784	0.25345	0.257634	1	1
ENSMUSG00000026309	Ilkap	0710007A14Rik	151.484	-0.239047	0.134047	1	1
ENSMUSG00000100253	1700020N18Rik	1700020N18Rik	869.846	0.15946	0.165437	1	1
ENSMUSG00000067071	Hes6	AI326893	10.2636	-0.115869	0.252537	1	1
ENSMUSG00000055866	Per2	mKIAA0347	204.819	-0.0414883	0.104571	1	1
ENSMUSG00000101958	Gm19085	Gm19085	5.51271	-0.157432	0.315991	1	1
ENSMUSG00000034292	Traf3ip1	3930402D05Rik	2717.24	-0.093171	0.158756	1	1
ENSMUSG00000026311	Asb1	1700029O08Rik	1242.28	-0.901702	0.217421	0.930956	1
ENSMUSG00000102745	ENSMUSG00000102745		91.5927	0.236947	0.20065	1	1
ENSMUSG00000026313	Hdac4	4932408F19Rik	509.647	0.597166	0.133162	1	1
ENSMUSG00000102565	ENSMUSG00000102565		2.56584	-0.267447	0.458206	0.718818	1
ENSMUSG00000101522	ENSMUSG00000101522		2.198	-0.0410307	0.351283	1	1
ENSMUSG00000026260	Ndufa10	2900053E13Rik	366.613	0.168781	0.152786	1	1
ENSMUSG00000058904	Olfr1413	MOR208	2.94828	-0.105476	0.342755	1	1
ENSMUSG00000097001	ENSMUSG00000097001		6.82136	0.393271	0.381718	1	1
ENSMUSG00000073616	Cops9	1110002M09Rik	304.957	-0.118892	0.136876	1	1
ENSMUSG00000100546	ENSMUSG00000100546		1.03102	-0.107809	0.423313	1	1
ENSMUSG00000099665	ENSMUSG00000099665		14.7418	-0.52773	0.321656	1	1
ENSMUSG00000034220	Gpc1	AI462976	31.882	0.116962	0.190512	1	1
ENSMUSG00000034212	Ankmy1	4930483I10Rik	2422.89	0.109172	0.0844313	1	1
ENSMUSG00000047067	Dusp28	0710001B24Rik	18.7851	-0.034509	0.199351	1	1
ENSMUSG00000097251	5033417F24Rik	6330419D11Rik	25.389	-0.558487	0.275957	1	1
ENSMUSG00000026269	Rnpepl1	1110014H17Rik	437.71	-0.533285	0.156766	1	1
ENSMUSG00000100632	9430060I03Rik	9430060I03Rik	17.3889	0.089637	0.210585	1	1
ENSMUSG00000026270	Capn10	AW049679	328.341	-0.0437449	0.100415	1	1
ENSMUSG00000026271	Gpr35	KPG_007	38.5952	-0.032546	0.201409	1	1
ENSMUSG00000100021	ENSMUSG00000100021		1.31798	-0.0568196	0.366867	1	1
ENSMUSG00000045091	Aqp12	AB084104	3.84608	-0.211581	0.372485	1	1
ENSMUSG00000026272	Agxt	AGT	0.990991	0.1239	0.437404	0.902535	1
ENSMUSG00000084989	Crocc2	E030010N08Rik	4.75283	0.590299	0.572665	0.360613	1
ENSMUSG00000047793	Sned1	6720455I24Rik	684.857	0.204002	0.233275	1	1
ENSMUSG00000026273	Mterf4	1810059A23Rik	591.758	-0.192388	0.134373	1	1
ENSMUSG00000101172	Gm28535	Gm28535	18.198	-0.0329421	0.216972	1	1
ENSMUSG00000100351	Gm7867	EG665966	88.0801	0.114831	0.206905	1	1
ENSMUSG00000026274	Pask	P	8311.5	0.193543	0.138779	1	1
ENSMUSG00000026275	Ppp1r7	2310014J01Rik	1684.25	0.137865	0.160039	1	1
ENSMUSG00000106302	Mir6902	mmu-mir-6902	0.950969	0.0320517	0.40087	1	1
ENSMUSG00000098689	Mir6345	Gm27819	1.68256	0.247123	0.453262	0.741729	1
ENSMUSG00000064389	Gm26446	Gm26446	1.5412	0.201708	0.473828	0.644321	1
ENSMUSG00000034107	Ano7	IPC	10.2321	0.15238	0.263955	1	1
ENSMUSG00000034088	Hdlbp	1110005P14Rik	7475.56	0.211821	0.224668	1	1
ENSMUSG00000090489	Gm17415	Gm17415	25.8448	1.38308	0.324891	0.061009	1
ENSMUSG00000026276	Septin2	AW208991	686.938	-0.176523	0.170712	1	1
ENSMUSG00000034066	Farp2	AI465173	108.873	0.21646	0.137169	1	1
ENSMUSG00000103854	ENSMUSG00000103854		3.78951	0.0271188	0.31312	1	1
ENSMUSG00000026277	Stk25	1500019J11Rik	2153.91	-0.0371182	0.101876	1	1
ENSMUSG00000100927	ENSMUSG00000100927		137.405	0.0493073	0.13372	1	1
ENSMUSG00000026278	Bok	mat	4.87092	-0.0646708	0.320015	1	1
ENSMUSG00000026279	Thap4	2010320B01Rik	1783.08	0.319826	0.17302	1	1
ENSMUSG00000101952	ENSMUSG00000101952		14.5615	-0.0029234	0.226212	1	1
ENSMUSG00000026280	Atg4b	2510009N07Rik	642.89	0.190695	0.144651	1	1
ENSMUSG00000026281	Dtymk	AU044245	749.715	-0.227948	0.122509	1	1
ENSMUSG00000026283	Ing5	1700001C14Rik	748.538	0.00772627	0.0947756	1	1
ENSMUSG00000073609	D2hgdh	AA408776	57.1084	-0.87933	0.338636	0.630248	1
ENSMUSG00000094651	Gal3st2	GP3ST	1.0579	-0.220272	0.525036	0.416897	1
ENSMUSG00000093805	Gal3st2b	Gal3ST-2	1.25236	0.326419	0.617382	0.208385	1
ENSMUSG00000100990	Gm7891	EG666012	6.22103	0.0707296	0.280953	1	1
ENSMUSG00000100347	Gm7895	EG666025	68.068	-0.39879	0.178558	1	1
ENSMUSG00000100518	4930440C22Rik	4930440C22Rik	94.1614	-0.424183	0.240075	1	1
ENSMUSG00000051185	Fam174a	2310044D20Rik	1528.32	-0.184024	0.147231	1	1
ENSMUSG00000103973	ENSMUSG00000103973		61.9922	0.18551	0.186416	1	1
ENSMUSG00000081051	Gm15427	Gm15427	28.1397	-0.31586	0.206963	1	1
ENSMUSG00000040710	St8sia4	P	4.62049	0.0057126	0.30161	1	1
ENSMUSG00000100777	4930598F16Rik	4930598F16Rik	10.1513	-0.178321	0.262691	1	1
ENSMUSG00000095955	ENSMUSG00000095955		1.18774	-0.158347	0.450667	0.782921	1
ENSMUSG00000102658	ENSMUSG00000102658		19.1943	0.545754	0.340773	1	1
ENSMUSG00000100336	ENSMUSG00000100336		178.792	-0.374216	0.160365	1	1
ENSMUSG00000100589	4930533P14Rik	4930533P14Rik	0.667332	-0.00480945	0.431545	1	1
ENSMUSG00000040693	Slco4c1	9530051F04	1.57137	-0.282132	0.512518	0.495276	1
ENSMUSG00000045463	Slco6b1	1700022M03Rik	1841.43	-0.954932	0.141769	0.978132	1
ENSMUSG00000044757	ENSMUSG00000044757		19.9664	0.343065	0.263364	1	1
ENSMUSG00000026331	Slco6c1	4933404A18Rik	6325.53	-0.301269	0.167858	1	1
ENSMUSG00000100484	Gm7133	EG634331	1424.71	-0.366416	0.159585	1	1
ENSMUSG00000101348	Gm7135	EG634346	1810.62	-0.399685	0.148625	1	1
ENSMUSG00000103179	ENSMUSG00000103179		1.30726	-0.129846	0.432056	0.923903	1
ENSMUSG00000044768	Macir	AI987691	370.734	-0.526078	0.13487	1	1
ENSMUSG00000040648	Ppip5k2	AW555814	1938.67	0.173205	0.108119	1	1
ENSMUSG00000026333	Gin1	4930429M06Rik	582.307	-0.00551942	0.124463	1	1
ENSMUSG00000026335	Pam	PH	262.425	-0.0607411	0.120359	1	1
ENSMUSG00000104140	ENSMUSG00000104140		4.24554	-0.17052	0.33916	1	1
ENSMUSG00000089782	ENSMUSG00000089782		32.8354	-0.00810627	0.195594	1	1
ENSMUSG00000089706	B230216N24Rik	B230216N24Rik	8.20415	0.0314724	0.285136	1	1
ENSMUSG00000100182	1810006J02Rik	1810006J02Rik	3.03303	-0.140503	0.367726	1	1
ENSMUSG00000026336	Slco6d1	4921511I05Rik	3137.08	-0.174945	0.124344	1	1
ENSMUSG00000089791	ENSMUSG00000089791		411.129	-0.17915	0.218116	1	1
ENSMUSG00000100009	ENSMUSG00000100009		1.79196	0.129924	0.401953	1	1
ENSMUSG00000099686	ENSMUSG00000099686		6.80202	-0.0994667	0.263663	1	1
ENSMUSG00000082431	ENSMUSG00000082431		35.1852	-0.790311	0.328738	0.833197	1
ENSMUSG00000100794	ENSMUSG00000100794		7.83731	-0.730494	0.480232	0.489101	1
ENSMUSG00000100684	Gm20268	Gm20268	741.005	-0.933885	0.20137	0.867861	1
ENSMUSG00000100222	Psmb6-ps2	EG383650	2.02108	-0.258109	0.432918	0.841369	1
ENSMUSG00000099469	ENSMUSG00000099469		1.19101	0.17285	0.468636	0.676729	1
ENSMUSG00000102325	ENSMUSG00000102325		2.80323	0.256296	0.398666	1	1
ENSMUSG00000050840	Cdh20	Cdh7	9.36783	-0.421062	0.360851	1	1
ENSMUSG00000047496	Rnf152	A930029B02Rik	24.8471	-0.0903665	0.206209	1	1
ENSMUSG00000097482	Gm17634	Gm17634	0.685031	-0.0875667	0.475197	0.744162	1
ENSMUSG00000101214	ENSMUSG00000101214		37.4172	-0.0394907	0.182512	1	1
ENSMUSG00000067017	ENSMUSG00000067017		275.757	0.0772715	0.339895	1	1
ENSMUSG00000056536	Pign	Gm20308	1201.13	0.0808717	0.107304	1	1
ENSMUSG00000100672	ENSMUSG00000100672		12.5586	0.000417486	0.231971	1	1
ENSMUSG00000026319	Relch	2310035C23Rik	568.063	0.0950757	0.13813	1	1
ENSMUSG00000104044	ENSMUSG00000104044		25.2388	-0.0783541	0.238488	1	1
ENSMUSG00000101330	ENSMUSG00000101330		0.702318	-0.137934	0.469877	0.692076	1
ENSMUSG00000026321	Tnfrsf11a	Ly109	3.79745	0.847813	0.727984	0.131495	1
ENSMUSG00000102690	ENSMUSG00000102690		1.48047	0.126172	0.411926	1	1
ENSMUSG00000099448	Gm18801	Gm18801	0.932392	0.0175035	0.414362	1	1
ENSMUSG00000099843	Gm7160	EG635504	44.4909	0.21466	0.206662	1	1
ENSMUSG00000038866	Zcchc2	9930114B20Rik	4641.72	0.330691	0.155691	1	1
ENSMUSG00000097612	ENSMUSG00000097612		1.55994	0.0960055	0.409254	1	1
ENSMUSG00000101583	Gm20753	Gm20753	99.9962	-0.186657	0.153896	1	1
ENSMUSG00000044340	Phlpp1	AI836256	5776.35	-0.410716	0.158474	1	1
ENSMUSG00000103291	ENSMUSG00000103291		35.9938	-0.0681494	0.173229	1	1
ENSMUSG00000057329	Bcl2	AW986256	2.76122	-0.0966368	0.33755	1	1
ENSMUSG00000009905	Kdsr	6330410P18Rik	35.8912	0.159664	0.187345	1	1
ENSMUSG00000009907	Vps4b	8030489C12Rik	626.79	0.144741	0.102388	1	1
ENSMUSG00000084228	Gm8080	EG666394	1.54368	-0.0127349	0.369731	1	1
ENSMUSG00000087210	ENSMUSG00000087210		8.90616	0.146866	0.293072	1	1
ENSMUSG00000067001	Serpinb7	4631416M05Rik	3.97976	-0.0486332	0.311159	1	1
ENSMUSG00000062345	Serpinb2	PA	7.15466	-0.0812306	0.307189	1	1
ENSMUSG00000092572	Serpinb10	9830131G07	1.62434	-0.132636	0.389074	1	1
ENSMUSG00000026315	Serpinb8	CA	2.73887	0.521471	0.668714	0.197055	1
ENSMUSG00000086161	Gm15389	Gm15389	33.2762	0.0670811	0.265217	1	1
ENSMUSG00000096241	ENSMUSG00000096241		3.27167	-0.179825	0.343601	1	1
ENSMUSG00000100457	D830032E09Rik	D830032E09Rik	8.01628	-0.304455	0.324119	1	1
ENSMUSG00000099484	ENSMUSG00000099484		11.1702	0.19766	0.339591	1	1
ENSMUSG00000100041	Gm5702	EG435640	11.0089	-0.0526308	0.246025	1	1
ENSMUSG00000100025	Gm8141	EG666508	1.45404	0.261091	0.530234	0.419877	1
ENSMUSG00000026312	Cdh7	9330156F07Rik	1.3638	0.161871	0.435201	0.866172	1
ENSMUSG00000100290	Gm18552	Gm18552	0.981387	0.22148	0.542768	0.34616	1
ENSMUSG00000047216	Cdh19	Cdh19	0.907521	-0.345087	0.652968	0.150795	1
ENSMUSG00000100555	ENSMUSG00000100555		0.900183	-0.00847739	0.424312	1	1
ENSMUSG00000038702	Dsel	9330132E09Rik	47.1015	0.0244545	0.197461	1	1
ENSMUSG00000101875	Gm6028	EG547247	0.81987	-0.0107606	0.383663	1	1
ENSMUSG00000101054	ENSMUSG00000101054		3.76253	-0.0102183	0.290073	1	1
ENSMUSG00000070695	Cntnap5a	Casp	98.6081	0.251019	0.192693	1	1
ENSMUSG00000099870	Gm7200	EG637083	11.6457	0.125783	0.242675	1	1
ENSMUSG00000026374	Tsn	2610034C24Rik	363.265	0.282451	0.114035	1	1
ENSMUSG00000026377	Nifk	AI852665	216.224	0.285056	0.140322	1	1
ENSMUSG00000064302	Clasp1	1700030C23Rik	2281.73	-0.0254165	0.0895052	1	1
ENSMUSG00000107722	2900060B14Rik	2900060B14Rik	0.727338	-0.0572027	0.425588	1	1
ENSMUSG00000026380	Tfcp2l1	1810030F05Rik	102.37	0.344221	0.208319	1	1
ENSMUSG00000048402	Gli2	Gli2	11.7309	0.377083	0.343779	1	1
ENSMUSG00000099860	ENSMUSG00000099860		8.25588	0.222326	0.298078	1	1
ENSMUSG00000101179	ENSMUSG00000101179		2.87717	-0.129883	0.331741	1	1
ENSMUSG00000037035	Inhbb	Inhbb	16.3161	-0.407274	0.302863	1	1
ENSMUSG00000004451	Ralb	5730472O18Rik	73.8837	-0.0258738	0.162516	1	1
ENSMUSG00000098447	ENSMUSG00000098447		52.574	-0.0968023	0.161443	1	1
ENSMUSG00000098923	Tmem185b	2500001K11Rik	107.008	0.356381	0.148347	1	1
ENSMUSG00000101731	3830432H09Rik	3830432H09Rik	8.35806	0.174519	0.287651	1	1
ENSMUSG00000084505	Gm25322	Gm25322	1.45917	0.10329	0.403781	1	1
ENSMUSG00000026383	Epb41l5	1700030C16Rik	1120.78	0.135822	0.116151	1	1
ENSMUSG00000102687	ENSMUSG00000102687		16.8235	-0.0947481	0.251332	1	1
ENSMUSG00000026384	Ptpn4	PTPM	3002.02	0.0103805	0.124992	1	1
ENSMUSG00000091876	ENSMUSG00000091876		1.04991	-0.0836314	0.421474	1	1
ENSMUSG00000103146	ENSMUSG00000103146		105.133	-0.173663	0.206611	1	1
ENSMUSG00000100042	Gm29658	Gm29658	5.77733	0.134243	0.300363	1	1
ENSMUSG00000100636	Gm3551	Gm3551	13.2354	0.123167	0.244768	1	1
ENSMUSG00000101224	ENSMUSG00000101224		9.65252	-0.187615	0.268253	1	1
ENSMUSG00000036975	Tmem177	2300008B03Rik	428.443	-0.279308	0.175907	1	1
ENSMUSG00000036962	Cfap221	Gm101	1193.7	0.0429219	0.0929543	1	1
ENSMUSG00000026387	Sctr	6530402O03Rik	10.3478	-0.127674	0.266248	1	1
ENSMUSG00000050777	Tmem37	AI173373	34.5018	0.561799	0.406592	0.862265	1
ENSMUSG00000026385	Dbi	ACBD1	320.15	0.0401441	0.136422	1	1
ENSMUSG00000026388	3110009E18Rik	3110009E18Rik	105.641	0.0502389	0.157511	1	1
ENSMUSG00000026389	Steap3	1010001D01Rik	3.93363	0.214173	0.366522	1	1
ENSMUSG00000101275	ENSMUSG00000101275		86.7037	0.16819	0.193236	1	1
ENSMUSG00000026390	Marco	AI323439	2.20419	-0.13376	0.357122	1	1
ENSMUSG00000058665	En1	En-	0.826829	0.206517	0.543614	0.330264	1
ENSMUSG00000099957	ENSMUSG00000099957		0.855681	-0.192639	0.496658	0.533067	1
ENSMUSG00000097881	Celrr	AI8482	7.12878	-0.0949863	0.307953	1	1
ENSMUSG00000104332	ENSMUSG00000104332		4.1501	-0.103544	0.3244	1	1
ENSMUSG00000003721	Insig2	2900053I11Rik	687.284	-0.0681446	0.143351	1	1
ENSMUSG00000104253	ENSMUSG00000104253		29.9517	-0.0220675	0.300349	1	1
ENSMUSG00000101791	ENSMUSG00000101791		1.61003	0.0986378	0.404014	1	1
ENSMUSG00000026339	Ccdc93	4633402D15Rik	506.106	-0.178746	0.186292	1	1
ENSMUSG00000085857	ENSMUSG00000085857		6.3976	-0.258938	0.33187	1	1
ENSMUSG00000050534	Htr5b	5-Ht5b	105.781	0.256159	0.183589	1	1
ENSMUSG00000001674	Ddx18	2310005B10Rik	727.922	0.081204	0.124907	1	1
ENSMUSG00000036815	Dpp10	6430601K09Rik	123.116	0.117093	0.159879	1	1
ENSMUSG00000102801	ENSMUSG00000102801		12.7369	-0.180298	0.301741	1	1
ENSMUSG00000101985	ENSMUSG00000101985		2.75022	0.180306	0.376507	1	1
ENSMUSG00000101994	Gm18875	Gm18875	1.6481	-0.0257658	0.461817	1	1
ENSMUSG00000102940	ENSMUSG00000102940		3.15402	0.0995309	0.490147	0.610373	1
ENSMUSG00000065340	Gm25578	Gm25578	0.807012	-0.202393	0.490548	0.563793	1
ENSMUSG00000099574	ENSMUSG00000099574		100.543	-0.613331	0.207406	1	1
ENSMUSG00000026341	Actr3	1200003A09Rik	716.737	0.399579	0.115444	1	1
ENSMUSG00000102063	ENSMUSG00000102063		2.76042	0.0310799	0.318583	1	1
ENSMUSG00000026342	Slc35f5	1300003P13Rik	194.925	0.293461	0.125864	1	1
ENSMUSG00000026344	Lypd1	2700050C12Rik	3.35317	0.673779	0.635324	0.245427	1
ENSMUSG00000049690	Nckap5	8430408F21	31.8433	0.414638	0.236124	1	1
ENSMUSG00000101600	ENSMUSG00000101600		2.05678	-0.886645	0.780812	0.0965909	1
ENSMUSG00000036155	Mgat5	4930471A21Rik	1532.1	0.191629	0.136742	1	1
ENSMUSG00000104378	ENSMUSG00000104378		1.65262	0.045797	0.361893	1	1
ENSMUSG00000099471	Gm8451	EG667090	3.20815	-0.124406	0.316593	1	1
ENSMUSG00000065687	Gm23734	Gm23734	18.033	-0.422354	0.329554	1	1
ENSMUSG00000103390	ENSMUSG00000103390		16.8027	0.100283	0.232973	1	1
ENSMUSG00000026347	Tmem163	2610024A01Rik	6.04185	-0.288023	0.383943	1	1
ENSMUSG00000026348	Acmsd	Acmsd	0.931493	0.102945	0.42063	1	1
ENSMUSG00000102014	2900009J06Rik	2900009J06Rik	11.3254	-0.0128252	0.229653	1	1
ENSMUSG00000026349	Ccnt2	2900041I18Rik	478.662	0.419492	0.10237	1	1
ENSMUSG00000051590	Map3k19	Ysk	0.798149	-0.0443132	0.434731	1	1
ENSMUSG00000036104	Rab3gap1	1700003B17Rik	952.794	0.144382	0.0734769	1	1
ENSMUSG00000036086	Zranb3	4933425L19Rik	617.422	0.0101571	0.0765998	1	1
ENSMUSG00000099760	ENSMUSG00000099760		3.07194	-0.0807325	0.307456	1	1
ENSMUSG00000104164	ENSMUSG00000104164		158.431	-0.079194	0.206452	1	1
ENSMUSG00000058603	Rpl28-ps1	Gm15435	14.3131	-0.12337	0.219092	1	1
ENSMUSG00000102782	ENSMUSG00000102782		17.7415	-0.231482	0.264225	1	1
ENSMUSG00000103999	ENSMUSG00000103999		18.5036	-0.313392	0.250325	1	1
ENSMUSG00000056211	R3hdm1	R3hdm	3635.03	-0.00625026	0.152631	1	1
ENSMUSG00000104239	ENSMUSG00000104239		38.7776	-0.0441086	0.224743	1	1
ENSMUSG00000102179	ENSMUSG00000102179		48.1789	-0.116332	0.241846	1	1
ENSMUSG00000103497	ENSMUSG00000103497		62.8247	-0.0930294	0.224174	1	1
ENSMUSG00000026353	Ubxn4	1300013G12Rik	5688.82	0.0312242	0.101274	1	1
ENSMUSG00000026354	Lct	Gm100	53.677	-0.180054	0.205558	1	1
ENSMUSG00000026355	Mcm6	ASP-l1	444.556	0.227112	0.138496	1	1
ENSMUSG00000026356	Dars	5730439G15Rik	2186.35	-0.147474	0.174164	1	1
ENSMUSG00000100078	ENSMUSG00000100078		6.87691	-0.0683138	0.246895	1	1
ENSMUSG00000045382	Cxcr4	CD184	2.07188	0.141158	0.364753	1	1
ENSMUSG00000099403	ENSMUSG00000099403		0.770892	-0.149427	0.480268	0.623857	1
ENSMUSG00000097283	ENSMUSG00000097283		15.0403	0.62483	0.479856	0.564545	1
ENSMUSG00000042581	Thsd7b	1700074E13Rik	725.448	-0.169425	0.131382	1	1
ENSMUSG00000089648	Gm15790	Gm15790	1.75938	0.00401547	0.345667	1	1
ENSMUSG00000094122	ENSMUSG00000094122		2.18597	-0.275525	0.449559	0.75937	1
ENSMUSG00000102800	ENSMUSG00000102800		4.44605	0.0460737	0.298771	1	1
ENSMUSG00000103803	ENSMUSG00000103803		4.02653	0.348342	0.444057	0.785222	1
ENSMUSG00000103281	ENSMUSG00000103281		0.880384	0.148583	0.459532	0.741632	1
ENSMUSG00000100623	ENSMUSG00000100623		38.758	0.0555197	0.243451	1	1
ENSMUSG00000086633	ENSMUSG00000086633		0.691558	-0.126216	0.464925	0.734942	1
ENSMUSG00000026401	Cd55b	AI323748	2688.92	-0.184508	0.168141	1	1
ENSMUSG00000087691	Cd55os	Gm15674	165.685	0.0260581	0.128848	1	1
ENSMUSG00000086825	ENSMUSG00000086825		40.3105	0.178883	0.228452	1	1
ENSMUSG00000026399	Cd55	Daf	665.628	0.463637	0.101492	1	1
ENSMUSG00000085526	ENSMUSG00000085526		346.27	0.055934	0.205609	1	1
ENSMUSG00000102139	ENSMUSG00000102139		144.289	-0.165062	0.235484	1	1
ENSMUSG00000103751	ENSMUSG00000103751		175.477	-0.131367	0.242125	1	1
ENSMUSG00000042554	Zp3r	AV264399	1492.83	-0.548131	0.207455	1	1
ENSMUSG00000064395	Gm23623	Gm23623	1.18115	0.185058	0.499446	0.518081	1
ENSMUSG00000026405	C4bp	AI195242	5.06849	0.113345	0.326612	1	1
ENSMUSG00000101904	ENSMUSG00000101904		27.4237	-0.146536	0.221569	1	1
ENSMUSG00000100257	ENSMUSG00000100257		80.541	-0.808413	0.207644	1	1
ENSMUSG00000026409	Pfkfb2	4930568D07Rik	602.977	-0.177425	0.177396	1	1
ENSMUSG00000046404	Yod1	6330564D18Rik	899.356	-0.846131	0.11511	1	1
ENSMUSG00000104515	ENSMUSG00000104515		15.2175	0.0774261	0.211807	1	1
ENSMUSG00000042510	AA986860	E030025M07	61.624	-0.204211	0.203988	1	1
ENSMUSG00000099556	ENSMUSG00000099556		2.77375	0.0912973	0.346807	1	1
ENSMUSG00000100106	Gm28856	Gm28856	3.60178	0.304939	0.41288	0.94048	1
ENSMUSG00000026415	Fcamr	Fcamr	3.71633	0.0524895	0.319237	1	1
ENSMUSG00000026417	Pigr	Pigr	1.30065	0.0399517	0.382749	1	1
ENSMUSG00000042474	Fcmr	1810037B05Rik	53.6342	-0.0884247	0.233682	1	1
ENSMUSG00000016528	Mapkapk2	AA960234	261.637	0.99713	0.158933	0.714787	1
ENSMUSG00000088705	Gm25549	Gm25549	0.844945	-0.154613	0.470971	0.672971	1
ENSMUSG00000102856	ENSMUSG00000102856		18.767	-0.0383157	0.22136	1	1
ENSMUSG00000016526	Dyrk3	BC006704	5626.12	-0.161643	0.145602	1	1
ENSMUSG00000026427	Eif2d	D1Ertd5	325.976	-0.0248254	0.124354	1	1
ENSMUSG00000026430	Rassf5	1300019G20Rik	4.73278	0.166019	0.323458	1	1
ENSMUSG00000101729	ENSMUSG00000101729		0.681658	0.171463	0.505533	0.484611	1
ENSMUSG00000042349	Ikbke	AW558201	61.4561	0.079801	0.187211	1	1
ENSMUSG00000026425	Srgap2	9930124L22Rik	1317.25	0.444967	0.0950318	1	1
ENSMUSG00000102733	ENSMUSG00000102733		7.44674	-0.248415	0.369268	1	1
ENSMUSG00000104060	ENSMUSG00000104060		38.5452	-0.0885292	0.208284	1	1
ENSMUSG00000101778	ENSMUSG00000101778		22.8692	-0.0193432	0.215056	1	1
ENSMUSG00000099959	ENSMUSG00000099959		2.22751	-0.0683614	0.334379	1	1
ENSMUSG00000076287	ENSMUSG00000076287		2.03087	0.0170324	0.382577	1	1
ENSMUSG00000055184	Fam72a	2700049P18Rik	162.202	0.113047	0.1239	1	1
ENSMUSG00000004552	Ctse	A430072O03Rik	8.32146	0.82116	0.520957	0.350004	1
ENSMUSG00000052688	Rab7b	5430435G22Rik	4.73901	0.110918	0.308388	1	1
ENSMUSG00000042268	Slc26a9	E030002L01Rik	4.17081	0.0868665	0.315351	1	1
ENSMUSG00000042251	Pm20d1	4732466D17Rik	2.3345	0.09193	0.379236	1	1
ENSMUSG00000013275	Slc41a1	AI573938	303.145	0.817103	0.122632	1	1
ENSMUSG00000026433	Rab29	Rab	4.50891	0.233438	0.356923	1	1
ENSMUSG00000026434	Nucks1	2700010L10Rik	408.1	0.259688	0.108343	1	1
ENSMUSG00000103569	ENSMUSG00000103569		55.7144	-0.0850947	0.220333	1	1
ENSMUSG00000026435	Slc45a3	2210413P12Rik	4.81893	0.432159	0.461336	0.704496	1
ENSMUSG00000026436	Elk4	2310011G17Rik	149.878	0.0836888	0.115356	1	1
ENSMUSG00000059149	Mfsd4a	A230072B04	0.967186	-0.0384618	0.394771	1	1
ENSMUSG00000097454	ENSMUSG00000097454		1.17183	-0.0834385	0.400066	1	1
ENSMUSG00000103966	ENSMUSG00000103966		2.70109	-0.453037	0.554208	0.408973	1
ENSMUSG00000079330	Lemd1	4930540I23Rik	623.13	-0.466331	0.157119	1	1
ENSMUSG00000097540	ENSMUSG00000097540		10.0893	-0.226497	0.270429	1	1
ENSMUSG00000042115	Klhdc8a	A630065K24Rik	4.94442	0.0871939	0.324294	1	1
ENSMUSG00000009772	Nuak2	1200013B22Rik	31.9625	0.651456	0.250696	1	1
ENSMUSG00000042066	Tmcc2	1110063G11Rik	20.9444	-0.0685488	0.199642	1	1
ENSMUSG00000042046	Dstyk	A930019K20Rik	169.561	0.122895	0.131426	1	1
ENSMUSG00000097760	6030442K20Rik	6030442K20Rik	21.9758	-0.382094	0.304699	1	1
ENSMUSG00000026439	Rbbp5	4933411J24Rik	410.107	0.132877	0.141512	1	1
ENSMUSG00000048174	Tmem81	4930429O20Rik	536.585	-0.0590781	0.173421	1	1
ENSMUSG00000053024	Cntn2	D130012K04Rik	1.34573	-0.0157909	0.370163	1	1
ENSMUSG00000026442	Nfasc	AA387016	16.349	-0.00309708	0.236924	1	1
ENSMUSG00000101126	Gm10538	Gm10538	99.4414	0.656245	0.289929	1	1
ENSMUSG00000102709	ENSMUSG00000102709		1.18549	0.0764213	0.438728	1	1
ENSMUSG00000054387	Mdm4	4933417N07Rik	3333.32	0.0829546	0.0710534	1	1
ENSMUSG00000100228	Gm29257	Gm29257	10.2779	-0.198369	0.263298	1	1
ENSMUSG00000026447	Pik3c2b	C330011J12Rik	28.3263	0.471182	0.244351	1	1
ENSMUSG00000102425	ENSMUSG00000102425		18.2472	0.0803539	0.219689	1	1
ENSMUSG00000046062	Ppp1r15b	1810033K10Rik	1002.53	0.367172	0.159306	1	1
ENSMUSG00000041757	Plekha6	9530028L01Rik	1282.28	0.0623161	0.199204	1	1
ENSMUSG00000101693	Gm19461	Gm19461	21.1479	-0.401995	0.243698	1	1
ENSMUSG00000070645	Ren1	D19352	7.80879	0.0221755	0.253187	1	1
ENSMUSG00000070644	Etnk2	4933417N20Rik	29.521	-0.171751	0.206573	1	1
ENSMUSG00000070643	Sox13	AA407916	18.0066	0.198593	0.227943	1	1
ENSMUSG00000090553	Snrpe	AL022645	272.362	0.166877	0.15757	1	1
ENSMUSG00000097014	ENSMUSG00000097014		56.2414	-0.0353728	0.15344	1	1
ENSMUSG00000102976	Zc3h11a	1110003F06Rik	182.058	0.0149921	0.184588	1	1
ENSMUSG00000094410	Zbed6	Gm38394	37.8452	-0.100213	0.209891	1	1
ENSMUSG00000051998	Lax1	A530029E09	6.52649	-0.0525732	0.289446	1	1
ENSMUSG00000026463	Atp2b4	PMC	2777.81	0.119393	0.104756	1	1
ENSMUSG00000103166	ENSMUSG00000103166		2.36114	0.337257	0.501906	0.550202	1
ENSMUSG00000100830	Gm28441	Gm28441	15.7384	1.15407	0.372577	0.208318	1
ENSMUSG00000010311	Optc	Optc	1.29116	-0.0454774	0.355609	1	1
ENSMUSG00000041577	Prelp	7330409J17Rik	10.8952	-1.01533	0.467522	0.267954	1
ENSMUSG00000041559	Fmod	AI131919	2.34234	0.123112	0.37068	1	1
ENSMUSG00000020423	Btg2	A	79.6015	0.900846	0.218755	0.929134	1
ENSMUSG00000026450	Chit1	2300002L19Rik	118.833	-0.0423288	0.162167	1	1
ENSMUSG00000042451	Mybph	AI385643	0.841576	-0.184558	0.512979	0.452026	1
ENSMUSG00000042429	Adora1	A	29.4314	-0.794146	0.308407	0.898014	1
ENSMUSG00000026458	Ppfia4	100042382	348.495	-0.0636111	0.189579	1	1
ENSMUSG00000042305	Tmem183a	1300007B12Rik	941.72	-0.199253	0.128655	1	1
ENSMUSG00000050526	Mgat4f	4933406M09Rik	519.628	0.473697	0.184376	1	1
ENSMUSG00000026456	Cyb5r1	1500005G05Rik	24.1759	-0.116041	0.193002	1	1
ENSMUSG00000026457	Adipor1	2810031L11Rik	1123.73	-0.309072	0.151802	1	1
ENSMUSG00000101061	ENSMUSG00000101061		2.53299	-0.0670758	0.338913	1	1
ENSMUSG00000102722	ENSMUSG00000102722		22.0721	-0.748928	0.305341	1	1
ENSMUSG00000026455	Klhl12	C3i	1448.62	-0.13278	0.102904	1	1
ENSMUSG00000042229	Rabif	AI842864	112.142	-0.148594	0.148374	1	1
ENSMUSG00000077202	Gm25612	Gm25612	3.3676	0.441608	0.522371	0.495875	1
ENSMUSG00000096712	ENSMUSG00000096712		0.78684	0.00935286	0.398499	1	1
ENSMUSG00000046367	Mgat4e	4931440L10Rik	346.773	-1.09456	0.11074	0.265506	1
ENSMUSG00000042207	Kdm5b	2010009J12Rik	9497.4	0.111034	0.0897088	1	1
ENSMUSG00000026452	Syt2	IP4BP	2.44513	0.0505204	0.360456	1	1
ENSMUSG00000073557	Ppp1r12b	1810037O03Rik	877.258	0.307535	0.124202	1	1
ENSMUSG00000103614	ENSMUSG00000103614		18.7477	0.202035	0.267207	1	1
ENSMUSG00000103976	ENSMUSG00000103976		109.534	0.122583	0.186997	1	1
ENSMUSG00000101168	ENSMUSG00000101168		17.8224	0.370459	0.287812	1	1
ENSMUSG00000026429	Ube2t	2700084L22Rik	733.141	0.0932975	0.150562	1	1
ENSMUSG00000042793	Lgr6	A530037C04Rik	113.739	0.0505458	0.154675	1	1
ENSMUSG00000097993	Ptprv	E	9.33316	-0.193406	0.296681	1	1
ENSMUSG00000031506	Ptpn7	BPTP	3.92638	-0.284937	0.405657	0.981667	1
ENSMUSG00000026426	Arl8a	1110033P22Rik	24.0202	-0.228464	0.216436	1	1
ENSMUSG00000079139	Gm4204	Gm4204	124.339	0.0456754	0.167256	1	1
ENSMUSG00000097680	ENSMUSG00000097680		40.8747	-0.122835	0.216355	1	1
ENSMUSG00000003051	Elf3	ES	3.60747	0.139867	0.374581	1	1
ENSMUSG00000041926	Rnpep	Rnpep	626.222	-0.511575	0.145374	1	1
ENSMUSG00000062580	Timm17a	17kD	692.903	-0.00998276	0.132932	1	1
ENSMUSG00000048096	Lmod1	9530015K06Rik	3.21306	0.0973597	0.341467	1	1
ENSMUSG00000041889	Shisa4	9330132O05Rik	1.53027	-0.00858107	0.378171	1	1
ENSMUSG00000041879	Ipo9	0710008K06Rik	1226.09	0.300341	0.0758783	1	1
ENSMUSG00000100620	ENSMUSG00000100620		7.48112	-0.396168	0.37615	1	1
ENSMUSG00000009418	Nav1	9530089B19	32.2506	0.0310563	0.191847	1	1
ENSMUSG00000104524	ENSMUSG00000104524		0.689793	-0.288193	0.590641	0.24532	1
ENSMUSG00000054412	ENSMUSG00000054412		0.797083	0.0876899	0.447932	0.924375	1
ENSMUSG00000090399	ENSMUSG00000090399		8.17828	-0.747261	0.431787	0.589017	1
ENSMUSG00000026421	Csrp1	AA408841	33.3766	0.11453	0.204698	1	1
ENSMUSG00000041801	Phlda3	Tih	6.80219	0.357921	0.397372	1	1
ENSMUSG00000026418	Tnni1	2700018B22Rik	5.01551	0.228282	0.368373	1	1
ENSMUSG00000041782	Lad1	LADA	2.6871	0.282032	0.515698	0.483352	1
ENSMUSG00000026414	Tnnt2	Tn	12.3598	-0.0497708	0.273578	1	1
ENSMUSG00000101482	ENSMUSG00000101482		1.39291	0.195449	0.462334	0.702568	1
ENSMUSG00000026413	Pkp1	Pkp1	112.229	0.242718	0.210794	1	1
ENSMUSG00000051985	Igfn1	9830123M21Rik	13.2651	0.0615508	0.23565	1	1
ENSMUSG00000026411	Tmem9	1500015G18Rik	46.6952	-0.478295	0.227101	1	1
ENSMUSG00000026407	Cacna1s	AW493108	218.551	0.41002	0.216387	1	1
ENSMUSG00000102717	ENSMUSG00000102717		4.48869	-0.0453925	0.309124	1	1
ENSMUSG00000086264	Gm15850	6530439I21	15.2971	0.0765382	0.220739	1	1
ENSMUSG00000041642	Kif21b	2610511N21Rik	1393.54	-0.0815368	0.100854	1	1
ENSMUSG00000087230	Mroh3	2310006M14Rik	119.446	-0.133083	0.175398	1	1
ENSMUSG00000041605	Inava	1700034M08Rik	669.899	-0.0559164	0.143631	1	1
ENSMUSG00000097315	ENSMUSG00000097315		49.3768	0.576465	0.251272	1	1
ENSMUSG00000103594	ENSMUSG00000103594		3.37347	-0.0304011	0.309436	1	1
ENSMUSG00000102941	ENSMUSG00000102941		1.14627	0.184142	0.473802	0.646643	1
ENSMUSG00000097433	ENSMUSG00000097433		9.11806	0.224941	0.325593	1	1
ENSMUSG00000052759	Gpr25	Gm1300	4.38483	0.222099	0.355964	1	1
ENSMUSG00000041570	Camsap2	1600013L13Rik	2517.78	0.262044	0.158538	1	1
ENSMUSG00000097403	9230116N13Rik	9230116N13Rik	8.34708	0.125636	0.259901	1	1
ENSMUSG00000026404	Ddx59	1210002B07Rik	155.523	0.116586	0.17029	1	1
ENSMUSG00000041498	Kif14	D1Ertd367	1222.93	0.0723848	0.137347	1	1
ENSMUSG00000099337	ENSMUSG00000099337		13.1704	0.153564	0.243339	1	1
ENSMUSG00000101413	ENSMUSG00000101413		14.9416	-0.042849	0.24937	1	1
ENSMUSG00000104414	ENSMUSG00000104414		2.18106	0.0309263	0.340019	1	1
ENSMUSG00000104509	ENSMUSG00000104509		14.3662	0.0166693	0.256344	1	1
ENSMUSG00000104366	ENSMUSG00000104366		44.2397	-0.625738	0.199077	1	1
ENSMUSG00000097229	ENSMUSG00000097229		5.84526	0.0696005	0.293212	1	1
ENSMUSG00000041483	Zfp281	Znf281	500.276	0.188706	0.124785	1	1
ENSMUSG00000097113	Gm19705	Gm19705	36.9316	-0.507077	0.336234	1	1
ENSMUSG00000097448	ENSMUSG00000097448		7.4049	0.64578	0.460663	0.604352	1
ENSMUSG00000026398	Nr5a2	AU020803	4.32074	0.414793	0.446436	0.768029	1
ENSMUSG00000102751	ENSMUSG00000102751		0.776118	0.109886	0.456223	0.815789	1
ENSMUSG00000103070	ENSMUSG00000103070		0.770876	0.0730082	0.429615	1	1
ENSMUSG00000098243	ENSMUSG00000098243		0.941688	0.0440872	0.406091	1	1
ENSMUSG00000098145	ENSMUSG00000098145		12.6456	-0.348352	0.297095	1	1
ENSMUSG00000098206	ENSMUSG00000098206		9.27018	0.112225	0.270133	1	1
ENSMUSG00000104197	ENSMUSG00000104197		1.92954	-0.194547	0.472323	0.652443	1
ENSMUSG00000026395	Ptprc	B220	19.725	0.357705	0.284376	1	1
ENSMUSG00000104291	ENSMUSG00000104291		1.30666	0.300166	0.61037	0.204842	1
ENSMUSG00000102822	ENSMUSG00000102822		1.99628	-0.0126019	0.334917	1	1
ENSMUSG00000101793	ENSMUSG00000101793		0.80275	0.0592595	0.403705	1	1
ENSMUSG00000026393	Nek7	2810460C19Rik	26.5162	0.243716	0.258148	1	1
ENSMUSG00000102448	ENSMUSG00000102448		1.30063	0.0544229	0.402661	1	1
ENSMUSG00000103152	ENSMUSG00000103152		6.76437	-0.117802	0.311967	1	1
ENSMUSG00000019230	Lhx9	3110009O07Rik	44.7724	-0.3142	0.194204	1	1
ENSMUSG00000079283	2310009B15Rik	2310009B15Rik	46.6019	0.149328	0.209707	1	1
ENSMUSG00000099808	1700019P21Rik	1700019P21Rik	45.5332	-1.24896	0.256653	0.122909	1
ENSMUSG00000056268	Dennd1b	4632404N19Rik	1166.46	-0.655922	0.15719	1	1
ENSMUSG00000104436	ENSMUSG00000104436		65.2473	0.0243225	0.188312	1	1
ENSMUSG00000104900	4930596I21Rik	4930596I21Rik	44.361	-0.756145	0.259563	1	1
ENSMUSG00000102157	ENSMUSG00000102157		28.2536	-0.000420865	0.222139	1	1
ENSMUSG00000105936	ENSMUSG00000105936		24.034	0.0975172	0.259662	1	1
ENSMUSG00000102243	ENSMUSG00000102243		22.2862	-0.0110363	0.211541	1	1
ENSMUSG00000063681	Crb1	7530426H14Rik	71.0888	-0.201501	0.188593	1	1
ENSMUSG00000103844	4933436E23Rik	4933436E23Rik	7.07674	-0.319709	0.333387	1	1
ENSMUSG00000033964	Zbtb41	8430415N23Rik	139.269	0.136928	0.154357	1	1
ENSMUSG00000033952	Aspm	A	1267.09	0.297107	0.10238	1	1
ENSMUSG00000026368	F13b	Cf-13b	2.69504	-0.0646377	0.333515	1	1
ENSMUSG00000057037	Cfhr1	AI194696	103.901	-1.09941	0.26406	0.320269	1
ENSMUSG00000090623	ENSMUSG00000090623		166.76	-0.542965	0.210538	1	1
ENSMUSG00000070594	Cfhr4	Cfhrc	4.91102	0.287116	0.38202	1	1
ENSMUSG00000089991	ENSMUSG00000089991		1.98156	-0.0805437	0.356358	1	1
ENSMUSG00000104496	Gm5837	EG545399	14.0544	-0.0428636	0.209943	1	1
ENSMUSG00000026365	Cfh	Mud-1	24.8136	0.342573	0.247151	1	1
ENSMUSG00000052726	Kcnt2	E330038N15Rik	16.8958	1.16657	0.376547	0.196089	1
ENSMUSG00000102698	ENSMUSG00000102698		3.98403	0.761275	0.671694	0.190006	1
ENSMUSG00000102368	4930590L20Rik	4930590L20Rik	13.8861	0.0382765	0.253373	1	1
ENSMUSG00000093879	ENSMUSG00000093879		0.852693	-0.0136613	0.408818	1	1
ENSMUSG00000101795	Gm5835	EG545369	1.97925	0.195546	0.404407	1	1
ENSMUSG00000026361	Cdc73	8430414L16Rik	2173.38	-0.0152183	0.114342	1	1
ENSMUSG00000033849	B3galt2	B3galt2	6.26277	-0.0438862	0.282142	1	1
ENSMUSG00000089640	ENSMUSG00000089640		16.1581	0.0554109	0.227093	1	1
ENSMUSG00000018199	Ro60	1810007I17Rik	27.2053	-0.100598	0.192437	1	1
ENSMUSG00000018189	Uchl5	5830413B11Rik	1261.71	-0.0814819	0.125463	1	1
ENSMUSG00000100455	ENSMUSG00000100455		91.9303	0.0815274	0.19663	1	1
ENSMUSG00000026360	Rgs2	GO	15.7979	0.145824	0.245645	1	1
ENSMUSG00000026358	Rgs1	BL3	1.4532	0.199671	0.480046	0.614034	1
ENSMUSG00000026357	Rgs18	Rgs18	1.16693	0.0212944	0.374712	1	1
ENSMUSG00000099617	Gm6550	EG625057	0.997123	0.0544897	0.40468	1	1
ENSMUSG00000035131	Brinp3	B830045N13Rik	150.731	-0.088869	0.150072	1	1
ENSMUSG00000080078	ENSMUSG00000080078		54.6637	0.0999516	0.190175	1	1
ENSMUSG00000087627	ENSMUSG00000087627		0.955824	0.0144845	0.394315	1	1
ENSMUSG00000085822	ENSMUSG00000085822		8.3606	0.0600774	0.261805	1	1
ENSMUSG00000088582	Gm22966	Gm22966	1.49075	0.0185802	0.389209	1	1
ENSMUSG00000100917	Gm18751	Gm18751	8.26997	-0.0350029	0.254558	1	1
ENSMUSG00000102074	ENSMUSG00000102074		0.813717	-0.0282878	0.430837	1	1
ENSMUSG00000056220	Pla2g4a	Pla	3.70136	0.177037	0.354017	1	1
ENSMUSG00000099875	ENSMUSG00000099875		1.03959	0.0614919	0.383396	1	1
ENSMUSG00000099447	2310030A07Rik	2310030A07Rik	5.07809	-0.757496	0.516927	0.397465	1
ENSMUSG00000006010	Odr4	1810053E15Rik	268.82	0.0245425	0.148314	1	1
ENSMUSG00000006005	Tpr	2610029M07Rik	2565.16	0.130803	0.153765	1	1
ENSMUSG00000006014	Prg4	CACP	2.23876	-0.000216326	0.354526	1	1
ENSMUSG00000066842	Hmcn1	EG545370	28.2798	0.155603	0.192632	1	1
ENSMUSG00000099622	ENSMUSG00000099622		2.85185	-0.0988035	0.336531	1	1
ENSMUSG00000114212	Gm47985	Gm47985	7.5879	-0.266377	0.317619	1	1
ENSMUSG00000114943	Gm8947	EG668050	1.05263	0.0810959	0.40499	1	1
ENSMUSG00000100954	ENSMUSG00000100954		1114.84	-0.303867	0.139631	1	1
ENSMUSG00000023150	Ivns1abp	1190004M08Rik	4101.68	-0.180701	0.0818895	1	1
ENSMUSG00000052748	Swt1	1200016B10Rik	3588.78	0.212134	0.157639	1	1
ENSMUSG00000053286	Trmt1l	1190005F20Rik	594.935	0.321815	0.102744	1	1
ENSMUSG00000106406	Mir7682	mmu-mir-7682	0.915063	-0.0715371	0.413138	1	1
ENSMUSG00000103928	ENSMUSG00000103928		89.2046	0.0126905	0.20993	1	1
ENSMUSG00000026484	Rnf2	AI326319	857.502	0.877071	0.135446	1	1
ENSMUSG00000103238	ENSMUSG00000103238		88.7963	-0.0813492	0.184543	1	1
ENSMUSG00000100981	ENSMUSG00000100981		9.01297	0.40636	0.375572	1	1
ENSMUSG00000100357	ENSMUSG00000100357		20.7355	-0.709014	0.329594	0.989091	1
ENSMUSG00000026483	Niban1	AI256368	636.448	0.146508	0.139412	1	1
ENSMUSG00000100594	2810414N06Rik	2810414N06Rik	40.1921	0.323945	0.189009	1	1
ENSMUSG00000043019	Edem3	2310050N11Rik	715.824	0.184318	0.0881293	1	1
ENSMUSG00000032666	1700025G04Rik	2610510E02Rik	179.199	-0.825915	0.184616	1	1
ENSMUSG00000103744	ENSMUSG00000103744		3.10409	-0.287652	0.444662	0.782646	1
ENSMUSG00000014980	Tsen15	5730449L18Rik	61.861	-0.885233	0.207141	1	1
ENSMUSG00000032649	Colgalt2	AI427652	1.82705	0.0425356	0.375685	1	1
ENSMUSG00000026482	Rgl1	R	1564.4	0.502925	0.132526	1	1
ENSMUSG00000086145	ENSMUSG00000086145		15.2872	-0.0129009	0.218327	1	1
ENSMUSG00000080950	ENSMUSG00000080950		55.8118	-0.100082	0.211911	1	1
ENSMUSG00000099868	ENSMUSG00000099868		26.4615	-0.135804	0.237762	1	1
ENSMUSG00000055547	Apobec4	4933431M11Rik	945.179	-0.196551	0.224939	1	1
ENSMUSG00000008475	Arpc5	5830443F10Rik	103.972	0.213605	0.157079	1	1
ENSMUSG00000026480	Ncf2	NO	6.62521	0.0672994	0.275605	1	1
ENSMUSG00000042772	Smg7	9430023P16Rik	2303.51	-0.0376394	0.133411	1	1
ENSMUSG00000100394	ENSMUSG00000100394		45.2054	-0.122183	0.193622	1	1
ENSMUSG00000103840	ENSMUSG00000103840		92.6804	-0.39344	0.191331	1	1
ENSMUSG00000042751	Nmnat2	AI843915	12.7483	0.201487	0.283405	1	1
ENSMUSG00000026479	Lamc2	AA589349	32.0909	0.339223	0.236223	1	1
ENSMUSG00000026478	Lamc1	Lam	47.2982	0.287107	0.224425	1	1
ENSMUSG00000079138	ENSMUSG00000079138		8.63466	-0.129803	0.267075	1	1
ENSMUSG00000073538	ENSMUSG00000073538		4.09449	0.0929633	0.31577	1	1
ENSMUSG00000042708	Shcbp1l	1700012A16Rik	12197.9	0.115923	0.109041	1	1
ENSMUSG00000064435	Gm25588	Gm25588	208.186	-0.0542313	0.214107	1	1
ENSMUSG00000103543	ENSMUSG00000103543		525.087	-0.0533612	0.211576	1	1
ENSMUSG00000042699	Dhx9	AI326842	1870.39	0.356221	0.106614	1	1
ENSMUSG00000042684	Npl	0610033B02Rik	13.6031	-0.0927191	0.221921	1	1
ENSMUSG00000099858	Gm6652	EG626096	222.225	-0.52073	0.310317	1	1
ENSMUSG00000100334	C230024C17Rik	C230024C17	25.0608	-0.397897	0.292335	1	1
ENSMUSG00000026475	Rgs16	R	3.45094	0.00785409	0.321208	1	1
ENSMUSG00000066800	Rnasel	E230029I04Rik	11.3716	0.123599	0.244996	1	1
ENSMUSG00000042641	Rgsl1	4930415K13Rik	507.898	-0.626703	0.285851	1	1
ENSMUSG00000045968	Teddm2	5830403L16Rik	125.972	-0.0326712	0.151888	1	1
ENSMUSG00000102459	ENSMUSG00000102459		6.14986	0.181029	0.324238	1	1
ENSMUSG00000099227	Mir8114	Gm27382	0.892713	-0.128522	0.455572	0.787621	1
ENSMUSG00000101903	ENSMUSG00000101903		0.711967	0.13838	0.492313	0.559454	1
ENSMUSG00000100627	ENSMUSG00000100627		1.08468	0.0358211	0.415659	1	1
ENSMUSG00000099933	4930452N14Rik	4930452N14Rik	6.07298	0.0598397	0.271465	1	1
ENSMUSG00000100221	4930532M18Rik	4930532M18Rik	36.6144	0.215502	0.219921	1	1
ENSMUSG00000004110	Cacna1e	A430040I15	89.7275	-0.186954	0.157641	1	1
ENSMUSG00000096950	Gm9530	Gm9530	100.271	0.325438	0.179237	1	1
ENSMUSG00000056708	Ier5	Ier5	411.237	-0.112951	0.114657	1	1
ENSMUSG00000026471	Mr1	H2	4.83859	0.300086	0.382939	1	1
ENSMUSG00000026470	Stx6	2310039E05Rik	307.488	0.0178385	0.085535	1	1
ENSMUSG00000104181	ENSMUSG00000104181		10.1556	-0.138725	0.275812	1	1
ENSMUSG00000033722	BC034090	6820428L09	28.7452	-0.0392491	0.192759	1	1
ENSMUSG00000103670	ENSMUSG00000103670		0.733546	-0.0618279	0.427181	1	1
ENSMUSG00000026469	Xpr1	Rmc	3257.45	0.115394	0.0861964	1	1
ENSMUSG00000073535	Gm5532	EG433367	1.84392	-0.0688743	0.363762	1	1
ENSMUSG00000033701	Acbd6	0610010G04Rik	1664.16	0.0104072	0.165612	1	1
ENSMUSG00000026468	Lhx4	A330062J17Rik	1.33982	0.542447	0.764148	0.0949096	1
ENSMUSG00000033684	Qsox1	1300003H02Rik	1387.21	0.158989	0.100767	1	1
ENSMUSG00000102299	ENSMUSG00000102299		3.44238	-0.0898416	0.363742	1	1
ENSMUSG00000102558	ENSMUSG00000102558		53.6566	-0.184388	0.168944	1	1
ENSMUSG00000033671	Cep350	4933409L06Rik	9058.58	0.231894	0.158437	1	1
ENSMUSG00000103717	ENSMUSG00000103717		4.22649	-0.0699877	0.295346	1	1
ENSMUSG00000103771	ENSMUSG00000103771		1.98246	-0.0492764	0.341913	1	1
ENSMUSG00000102837	ENSMUSG00000102837		19.4855	-0.0945671	0.254932	1	1
ENSMUSG00000102833	ENSMUSG00000102833		28.0451	0.0999272	0.202925	1	1
ENSMUSG00000026466	Tor1aip1	L	2875.55	-0.341054	0.141092	1	1
[truncated: 52,233 more rows]
