# Supplementary material for: miRNA Expression Profiles of Mouse Round Spermatids in GRTH/DDX25-Mediated Spermiogenesis: mRNA–miRNA Network Analysis
Source: Cells. 2023 Feb 27;12(5):756. doi: 10.3390/cells12050756 (PMC10001410; doi:10.3390/cells12050756)
Supplement: Supplementary file 1 [file cells-12-00756-s001.zip › Supplementary Table S5 mRNA-miRNA KO KI.xlsx]

## Sheet: GRTH-KI
Ensembl Stable IDs	miRNA	mRNA	Fold change miRNA	miRNA	Fold change mRNA	mRNA	Cannonical change
ENSMUSG00000002733	mmu-miR-181d-5p	Plekha3	0.409472	up	-1.5896	down	TRUE
ENSMUSG00000002733	mmu-miR-142a-5p	Plekha3	0.386227	up	-1.5896	down	TRUE
ENSMUSG00000003345	mmu-miR-155-5p	Csnk1g2	0.502793	up	-2.32769	down	TRUE
ENSMUSG00000005268	mmu-let-7e-5p	Prlr	-0.204354	down	1.95211	up	TRUE
ENSMUSG00000005802	mmu-let-7c-5p	Slc30a4	0.235418	up	-1.64413	down	TRUE
ENSMUSG00000005802	mmu-let-7i-5p	Slc30a4	0.126289	up	-1.64413	down	TRUE
ENSMUSG00000008429	mmu-miR-218-5p	Herpud2	0.417494	up	-1.40499	down	TRUE
ENSMUSG00000008730	mmu-miR-142a-5p	Hipk1	0.386227	up	-1.63078	down	TRUE
ENSMUSG00000008730	mmu-miR-26a-5p	Hipk1	0.377056	up	-1.63078	down	TRUE
ENSMUSG00000008730	mmu-miR-181d-5p	Hipk1	0.409472	up	-1.63078	down	TRUE
ENSMUSG00000018428	mmu-miR-130b-3p	Akap1	0.32578	up	-1.75493	down	TRUE
ENSMUSG00000021948	mmu-miR-26a-5p	Prkcd	0.377056	up	-1.52875	down	TRUE
ENSMUSG00000021948	mmu-miR-181d-5p	Prkcd	0.409472	up	-1.52875	down	TRUE
ENSMUSG00000022887	mmu-let-7a-5p	Masp1	-0.143071	down	2.11334	up	TRUE
ENSMUSG00000024014	mmu-miR-15a-5p	Pim1	0.181894	up	-1.95292	down	TRUE
ENSMUSG00000024014	mmu-miR-26a-5p	Pim1	0.377056	up	-1.95292	down	TRUE
ENSMUSG00000024014	mmu-miR-322-5p	Pim1	0.460561	up	-1.95292	down	TRUE
ENSMUSG00000024317	mmu-miR-322-5p	Rnf138	0.460561	up	-1.52587	down	TRUE
ENSMUSG00000024317	mmu-miR-15a-5p	Rnf138	0.181894	up	-1.52587	down	TRUE
ENSMUSG00000024317	mmu-miR-24-3p	Rnf138	0.284145	up	-1.52587	down	TRUE
ENSMUSG00000024513	mmu-miR-142a-5p	Mbd2	0.386227	up	-1.38901	down	TRUE
ENSMUSG00000024754	mmu-let-7a-5p	Cemip2	-0.143071	down	1.77104	up	TRUE
ENSMUSG00000024754	mmu-let-7e-5p	Cemip2	-0.204354	down	1.77104	up	TRUE
ENSMUSG00000026778	mmu-miR-26a-5p	Prkcq	0.377056	up	-1.73226	down	TRUE
ENSMUSG00000026923	mmu-miR-34c-5p	Notch1	-0.113075	down	2.51145	up	TRUE
ENSMUSG00000026923	mmu-miR-34a-5p	Notch1	-0.73267	down	2.51145	up	TRUE
ENSMUSG00000026923	mmu-miR-146b-5p	Notch1	-0.267671	down	2.51145	up	TRUE
ENSMUSG00000027276	mmu-miR-26a-5p	Jag1	0.377056	up	-1.58957	down	TRUE
ENSMUSG00000028132	mmu-miR-26a-5p	Tlcd4	0.377056	up	-2.92393	down	TRUE
ENSMUSG00000028132	mmu-miR-30e-5p	Tlcd4	0.128639	up	-2.92393	down	TRUE
ENSMUSG00000029203	mmu-miR-26a-5p	Ube2k	0.377056	up	-2.06893	down	TRUE
ENSMUSG00000031770	mmu-miR-142a-5p	Herpud1	0.386227	up	-1.56799	down	TRUE
ENSMUSG00000032601	mmu-miR-322-5p	Prkar2a	0.460561	up	-2.36378	down	TRUE
ENSMUSG00000032601	mmu-miR-15a-5p	Prkar2a	0.181894	up	-2.36378	down	TRUE
ENSMUSG00000032754	mmu-let-7a-5p	Slc8b1	-0.143071	down	2.08867	up	TRUE
ENSMUSG00000036002	mmu-miR-26a-5p	Fam214b	0.377056	up	-2.38969	down	TRUE
ENSMUSG00000039652	mmu-miR-322-5p	Cpeb3	0.460561	up	-1.42916	down	TRUE
ENSMUSG00000051586	mmu-miR-26a-5p	Mical3	0.377056	up	-1.89801	down	TRUE
ENSMUSG00000060002	mmu-miR-322-5p	Chpt1	0.460561	up	-1.42624	down	TRUE
ENSMUSG00000074746	mmu-miR-15a-5p	Pdzd8	0.181894	up	-1.82792	down	TRUE
ENSMUSG00000074746	mmu-miR-322-5p	Pdzd8	0.460561	up	-1.82792	down	TRUE

## Sheet: GRTH-KO
Ensembl Stable IDs	miRNA	mRNA	Fold change miRNA	miRNA	Fold change mRNA	mRNA	Cannonical change
ENSMUSG00000003345	mmu-miR-155-5p	Csnk1g2	0.755063	up	-2.10191	down	TRUE
ENSMUSG00000005802	mmu-let-7c-5p	Slc30a4	0.366462	up	-1.53978	down	TRUE
ENSMUSG00000008730	mmu-miR-26a-5p	Hipk1	0.421394	up	-1.56478	down	TRUE
ENSMUSG00000024014	mmu-miR-26a-5p	Pim1	0.421394	up	-1.78667	down	TRUE
ENSMUSG00000024014	mmu-miR-322-5p	Pim1	0.639131	up	-1.78667	down	TRUE
ENSMUSG00000026626	mmu-miR-1a-3p	Ppp2r5a	0.560605	up	-2.27667	down	TRUE
ENSMUSG00000027276	mmu-miR-26a-5p	Jag1	0.421394	up	-1.62313	down	TRUE
ENSMUSG00000028132	mmu-miR-30d-5p	Tlcd4	0.394475	up	-2.74585	down	TRUE
ENSMUSG00000028132	mmu-miR-26a-5p	Tlcd4	0.421394	up	-2.74585	down	TRUE
ENSMUSG00000028132	mmu-miR-30a-5p	Tlcd4	0.252963	up	-2.74585	down	TRUE
ENSMUSG00000029189	mmu-miR-30c-5p	Sel1l3	-0.176584	down	1.96003	up	TRUE
ENSMUSG00000029203	mmu-miR-26a-5p	Ube2k	0.421394	up	-1.99275	down	TRUE
ENSMUSG00000029861	mmu-miR-125b-5p	Fam131b	0.516391	up	-3.2817	down	TRUE
ENSMUSG00000031217	mmu-miR-335-5p	Efnb1	-0.518614	down	2.20353	up	TRUE
ENSMUSG00000032601	mmu-miR-322-5p	Prkar2a	0.639131	up	-2.27656	down	TRUE
ENSMUSG00000036002	mmu-miR-26a-5p	Fam214b	0.421394	up	-2.29757	down	TRUE
ENSMUSG00000036918	mmu-miR-125b-5p	Ttc7	0.516391	up	-2.02925	down	TRUE
ENSMUSG00000036918	mmu-miR-125a-5p	Ttc7	0.357997	up	-2.02925	down	TRUE
ENSMUSG00000037905	mmu-miR-1a-3p	Bri3bp	0.560605	up	-2.12693	down	TRUE
ENSMUSG00000050721	mmu-miR-1a-3p	Plekho2	0.560605	up	-2.53121	down	TRUE
ENSMUSG00000051586	mmu-miR-26a-5p	Mical3	0.421394	up	-1.80305	down	TRUE
ENSMUSG00000074746	mmu-miR-322-5p	Pdzd8	0.639131	up	-1.70507	down	TRUE
